# Supplementary material for: Lipid transfer from plants to arbuscular mycorrhiza fungi
Source: eLife. 2017 Jul 20;6:e29107. doi: 10.7554/eLife.29107 (PMC5559270; doi:10.7554/eLife.29107)
Supplement: Figure 5—source data 1. — DOI: http://dx.doi.org/10.7554/eLife.29107.023 [file elife-29107-fig5-data1.xlsx]

## Sheet: all specs
relevante species																																											Source Data F5	Lipidomic profiling
Gifu WT											ram1 EMS											ram1 LORE1											dis-1											dis-4
	nmol/mg FW	nmol/mg FW	nmol/mg FW	nmol/mg FW	nmol/mg FW	nmol/mg FW	nmol/mg FW	nmol/mg FW				nmol/mg FW	nmol/mg FW	nmol/mg FW	nmol/mg FW	nmol/mg FW	nmol/mg FW	nmol/mg FW	nmol/mg FW				nmol/mg FW	nmol/mg FW	nmol/mg FW	nmol/mg FW	nmol/mg FW	nmol/mg FW	nmol/mg FW	nmol/mg FW				nmol/mg FW	nmol/mg FW	nmol/mg FW	nmol/mg FW	nmol/mg FW	nmol/mg FW	nmol/mg FW	nmol/mg FW				nmol/mg FW	nmol/mg FW	nmol/mg FW	nmol/mg FW	nmol/mg FW
		3.1 a	3.2 a	3.3 a	3.4 a	3.5 a	MW	STDEV					6.1 a	6.2 a	6.3 a	6.4 a	6.5 a	MW	STDEV					7.1 a	7.2 a	7.3 a	7.4 a	7.5 a	MW	STDEV					4.1 a	4.2 a	4.3 a	4.4 a	4.5 a	MW	STDEV					5.1 a	5.2 a	5.3 a	5.4 a
	MGDG	#DIV/0!	0.177991	0.159296	0.13264	0.174399	0.161081	0.0206186				MGDG	0.115126	0.106708	0.100527	0.137483	0.128851	0.117739	0.0153138				MGDG	0.178673	0.136006	0.133728	0.133028	0.137975	0.143882	0.0195463				MGDG	#DIV/0!	0.150827	#DIV/0!	0.156067	0.130563	0.145819	0.013469				MGDG	0.161482	0.159871	0.173375	0.13599
	DGDG	#DIV/0!	0.632477	0.613797	0.468539	0.622205	0.584255	0.0775211				DGDG	0.473381	0.413531	0.533761	0.539275	0.607417	0.513473	0.0733118				DGDG	0.634901	0.516754	0.59093	0.590769	0.572911	0.581253	0.0426964				DGDG	#DIV/0!	0.664037	#DIV/0!	0.575781	0.647669	0.629163	0.0469486				DGDG	0.572435	0.539041	0.642407	0.5134
	SQDG	#DIV/0!	0.169042	0.141319	0.118619	0.153685	0.145666	0.0213008				SQDG	0.116775	0.102808	0.123423	0.105699	0.108227	0.111387	0.00851236				SQDG	0.16969	0.12003	0.119455	0.217035	0.124146	0.150071	0.0429563				SQDG	#DIV/0!	0.144217	#DIV/0!	0.150981	0.119626	0.138275	0.0165007				SQDG	0.118319	0.114514	0.129733	0.0808807
	PA	#DIV/0!	0.0552532	0.0589654	0.0525207	0.0572893	0.0560071	0.00277605				PA	0.0396556	0.0382032	0.0288387	0.0355562	0.0313241	0.0347156	0.00456384				PA	0.0485564	0.0460581	0.0394776	0.0461587	0.0286649	0.0417831	0.00807312				PA	0.0415392	0.0386218	#DIV/0!	0.0409931	0.0298277	0.0377455	0.00542829				PA	0.0418859	0.0417806	0.0530321	0.0363006
	PS	#DIV/0!	0.103114	0.0812136	0.0716833	0.114053	0.0925161	0.0194759				PS	0.0265775	0.0216461	0.0207836	0.0296861	0.0261726	0.0249732	0.00370292				PS	0.0306701	0.0252587	0.0232132	0.0227677	0.0257852	0.025539	0.00314471				PS	0.0283905	0.0387522	#DIV/0!	0.0337322	0.0304519	0.0328317	0.00451851				PS	0.0395018	0.0281844	0.0346061	0.0320074
	PI	#DIV/0!	0.151343	0.123608	0.103236	0.149082	0.131817	0.02283				PI	0.0557637	0.0517073	0.0514969	0.0667081	0.0541441	0.055964	0.00626225				PI	0.0820642	0.0677187	0.065929	0.0679563	0.0669283	0.0701193	0.00672426				PI	0.0631198	0.0676107	#DIV/0!	0.0692208	0.0657611	0.0664281	0.00261963				PI	0.071387	0.071438	0.0785094	0.0546146
	PG	#DIV/0!	0.0249278	0.0220647	0.01687	0.0249728	0.0222088	0.00381032				PG	0.0128415	0.0116277	0.00984707	0.0155853	0.0133997	0.0126602	0.00212813				PG	0.0151577	0.0144466	0.0108674	0.0172759	0.0129975	0.014149	0.00239677				PG	0.0131995	0.0136746	#DIV/0!	0.0142469	0.0136299	0.0136877	0.000429935				PG	0.0154494	0.0143206	0.0169508	0.0117723
	PE	#DIV/0!	0.310228	0.22838	0.207726	0.288025	0.25859	0.0484171				PE	0.0977105	0.0916966	0.0821506	0.114189	0.126011	0.102352	0.0176286				PE	0.154829	0.140158	0.129299	0.127975	0.135484	0.137549	0.0108329				PE	0.161612	0.15289	#DIV/0!	0.158343	0.129541	0.150597	0.0144905				PE	0.156825	0.146889	0.167762	0.127822
	PC	#DIV/0!	0.766636	0.59048	0.5256	0.748486	0.6578	0.118432				PC	0.232568	0.189423	0.18684	0.248704	0.287943	0.229095	0.0424823				PC	0.309663	0.283054	0.302868	0.247822	0.297488	0.288179	0.0245915				PC	0.380441	0.372485	#DIV/0!	0.381006	0.301366	0.358824	0.0385029				PC	0.395946	0.361074	0.38893	0.304567
	sum	#DIV/0!	2.39101	2.01912	1.69743	2.3322						sum	1.1704	1.02735	1.13767	1.29289	1.38349						sum	1.6242	1.34949	1.41577	1.47079	1.40238						sum	#DIV/0!	1.64312	#DIV/0!	1.58037	1.46844						sum	1.57323	1.47711	1.68531	1.29735
	mol% FW	mol% FW	mol% FW	mol% FW	mol% FW	mol% FW	mol% FW	mol% FW				mol% FW	mol% FW	mol% FW	mol% FW	mol% FW	mol% FW	mol% FW	mol% FW				mol% FW	mol% FW	mol% FW	mol% FW	mol% FW	mol% FW	mol% FW	mol% FW				mol% FW	mol% FW	mol% FW	mol% FW	mol% FW	mol% FW	mol% FW	mol% FW				mol% FW	mol% FW	mol% FW	mol% FW	mol% FW
		3.1 a	3.2 a	3.3 a	3.4 a	3.5 a	MW	STDEV					6.1 a	6.2 a	6.3 a	6.4 a	6.5 a	MW	STDEV					7.1 a	7.2 a	7.3 a	7.4 a	7.5 a	MW	STDEV					4.1 a	4.2 a	4.3 a	4.4 a	4.5 a	MW	STDEV					5.1 a	5.2 a	5.3 a	5.4 a
	MGDG	#DIV/0!	7.44416	7.88934	7.81416	7.47789	7.65639	0.228081				MGDG	9.83651	10.3867	8.83625	10.6338	9.3135	9.80135	0.742672				MGDG	11.0006	10.0784	9.44562	9.04467	9.83861	9.88158	0.738802				MGDG	#DIV/0!	9.17933	#DIV/0!	9.87531	8.89133	9.31532	0.505893				MGDG	10.2644	10.8232	10.2875	10.4821
	DGDG	#DIV/0!	26.4523	30.3992	27.6028	26.6789	27.7833	1.81354				DGDG	40.4461	40.2522	46.9171	41.711	43.9047	42.6462	2.79601				DGDG	39.09	38.2927	41.7393	40.1669	40.8528	40.0283	1.37105				DGDG	#DIV/0!	40.4133	#DIV/0!	36.4333	44.1061	40.3175	3.83729				DGDG	36.3859	36.4929	38.1182	39.5729
	SQDG	#DIV/0!	7.0699	6.99901	6.98815	6.5897	6.91169	0.217699				SQDG	9.97736	10.0071	10.8488	8.17546	7.82276	9.3663	1.30216				SQDG	10.4476	8.89453	8.43745	14.7564	8.8525	10.2777	2.61812				SQDG	#DIV/0!	8.77706	#DIV/0!	9.55352	8.14648	8.82569	0.704781				SQDG	7.52079	7.75254	7.69787	6.23428
	PA	#DIV/0!	2.31087	2.92035	3.09412	2.45645	2.69545	0.371726				PA	3.38821	3.71861	2.53489	2.75015	2.26413	2.9312	0.604915				PA	2.98955	3.41302	2.78842	3.13837	2.04402	2.87468	0.517195				PA	#DIV/0!	2.35053	#DIV/0!	2.59389	2.03125	2.32522	0.28217				PA	2.66241	2.82853	3.14674	2.79805
	PS	#DIV/0!	4.31258	4.02222	4.22304	4.89039	4.36206	0.372556				PS	2.2708	2.10698	1.82686	2.29611	1.89178	2.07851	0.214087				PS	1.88831	1.87173	1.63962	1.54799	1.83868	1.75727	0.153735				PS	#DIV/0!	2.35846	#DIV/0!	2.13445	2.07376	2.18889	0.149953				PS	2.51087	1.90807	2.05341	2.46713
	PI	#DIV/0!	6.32966	6.12185	6.08186	6.39234	6.23143	0.152664				PI	4.7645	5.03307	4.52653	5.15963	3.91359	4.67946	0.493147				PI	5.05258	5.01811	4.65677	4.62041	4.77248	4.82407	0.201246				PI	#DIV/0!	4.11479	#DIV/0!	4.38004	4.47831	4.32438	0.188045				PI	4.5376	4.83633	4.65847	4.20969
	PG	#DIV/0!	1.04256	1.09279	0.993856	1.07079	1.05	0.0427013				PG	1.09719	1.13181	0.865548	1.20547	0.968544	1.05371	0.135719				PG	0.933236	1.07053	0.767599	1.1746	0.926818	0.974556	0.154956				PG	#DIV/0!	0.832234	#DIV/0!	0.901488	0.928194	0.887305	0.0495271				PG	0.982018	0.969499	1.0058	0.907411
	PE	#DIV/0!	12.9748	11.3109	12.2377	12.3499	12.2183	0.686382				PE	8.34848	8.92554	7.22096	8.83213	9.10823	8.48707	0.761481				PE	9.53263	10.386	9.13277	8.70114	9.66103	9.48272	0.629204				PE	#DIV/0!	9.30488	#DIV/0!	10.0194	8.82173	9.38199	0.602538				PE	9.96836	9.94435	9.95438	9.8525
	PC	#DIV/0!	32.0632	29.2444	30.9644	32.0936	31.0914	1.33872				PC	19.8708	18.438	16.423	19.2363	20.8128	18.9562	1.66188				PC	19.0655	20.975	21.3925	16.8496	21.2131	19.8991	1.94349				PC	#DIV/0!	22.6694	#DIV/0!	24.1087	20.5229	22.4337	1.80447				PC	25.1677	24.4446	23.0777	23.476
[truncated: 35 more columns]

## Sheet: MolSpec - nmol
		Average
			WT Gifu Root	ram1 EMS Root	ram1 LORE1 Root	dis-1 Root	dis-4 Root	ram2 EMS Root	ram2 LORE1 Root	WT MG-20 Root	str Root
48:9	806.63	16:3-16:3-16:3	0.000570332	2.41376e-05	3.00451e-05	2.62706e-05	3.34399e-05	2.44293e-05	3.67122e-05	0.000345673	2.5634e-05	#DIV/0!
48:8	808.645	16:2-16:3-16:3	0.000440234	2.54089e-05	3.3743e-05	2.43399e-05	3.17325e-05	2.28999e-05	3.1846e-05	0.000281816	1.80774e-05	#DIV/0!
48:7	810.661	16:2-16:2-16:3	0.000252322	2.40158e-05	2.8268e-05	1.80585e-05	2.53379e-05	2.24582e-05	2.88789e-05	0.00021102	2.33704e-05	#DIV/0!
48:6	812.677	16:2-16:2-16:2	0.000235364	1.87791e-05	2.27737e-05	1.94352e-05	2.4185e-05	1.85213e-05	2.59696e-05	0.000198171	1.68134e-05	#DIV/0!
48:5	814.692	16:1-16:2-16:2	0.000825041	5.06521e-05	5.25916e-05	4.93257e-05	5.24e-05	4.5903e-05	7.94279e-05	0.000543022	5.85524e-05	#DIV/0!
48:4	816.708	16:1-16:1-16:2	0.00355156	4.56266e-05	4.56107e-05	5.44045e-05	5.30082e-05	3.01286e-05	4.42303e-05	0.00209286	4.01092e-05	#DIV/0!
48:3	818.723	16:1-16:1-16:1	5.11193	0.00166321	0.00143367	0.00294118	0.00219283	0.00116226	0.000816268	2.50406	0.000439213	#DIV/0!
48:2	820.739	16:0-16:1-16:1	6.52356	0.000805525	0.000670897	0.00284097	0.00377354	0.000521475	0.000694111	5.07988	0.000650405	#DIV/0!
48:1	822.755	16:0-16:0-16:1	1.06358	0.000260612	0.000318115	0.00202413	0.00296359	0.000372744	0.00040717	1.05411	0.000309786	#DIV/0!
48:0	824.77	16:0-16:0-16:0	0.0176912	9.18433e-05	9.84102e-05	0.000164187	0.00023842	0.00135131	0.00126465	0.0178088	0.000113661	#DIV/0!
50:9	834.661	16:3-16:3-18:3	0.000753031	6.96654e-05	6.17013e-05	5.0683e-05	5.69792e-05	6.2932e-05	8.24562e-05	0.000581841	7.77175e-05	#DIV/0!
50:8	836.676	16:2-16:3-18:3	0.000549052	4.67651e-05	4.40139e-05	3.98122e-05	5.23135e-05	4.13066e-05	4.54307e-05	0.000365256	4.68081e-05	#DIV/0!
50:8	836.676	16:3-16:3-18:2	0.000412935	4.35398e-05	4.6648e-05	2.97785e-05	4.788e-05	4.15533e-05	5.69584e-05	0.000322142	4.35915e-05	#DIV/0!
50:7	838.692	16:3-16:3-18:1	0.000381622	3.1915e-05	2.89534e-05	1.95998e-05	2.59407e-05	2.0078e-05	3.42505e-05	0.000239276	2.46994e-05	#DIV/0!
50:6	840.708	16:3-16:3-18:0	0.0002925	2.9227e-05	2.99308e-05	2.51558e-05	2.43903e-05	2.67148e-05	2.91691e-05	0.000186255	3.54116e-05	#DIV/0!
50:5	842.723	16:1-16:1-18:3	0.0522331	0.000304269	0.00022046	0.000283408	0.000261723	0.000136767	0.000132721	0.0249665	0.000157274	#DIV/0!
50:4	844.739	16:1-16:1-18:2	0.0731922	0.000675498	0.000692186	0.000446185	0.000524564	0.000284569	0.000266826	0.0420763	0.00045133	#DIV/0!
50:3	846.755	16:0-16:0-18:3	0.0363784	0.0107549	0.00869997	0.00353331	0.00302393	0.0116672	0.00918102	0.0329382	0.0118	#DIV/0!
50:2	848.77	16:0-16:0-18:2	0.198217	0.0133464	0.0107908	0.00395863	0.00553917	0.0130003	0.0112708	0.181085	0.0111544	#DIV/0!
50:1	850.786	16:0-16:0-18:1	0.0821323	0.00164705	0.00136026	0.000686567	0.00100932	0.00229156	0.00204942	0.0900683	0.00154221	#DIV/0!
50:0	852.802	16:0-16:0-18:0	0.00108452	9.51893e-05	0.000109293	7.24013e-05	8.62379e-05	0.000106273	9.50961e-05	0.00108288	9.33939e-05	#DIV/0!
52:9	862.692	16:3-18:3-18:3	0.000296713	8.30802e-05	9.57976e-05	0.000124832	8.17919e-05	6.25219e-05	7.56704e-05	0.000243487	5.55298e-05	#DIV/0!
52:8	864.708	16:3-18:2-18:3	0.00185855	0.00043139	0.000441604	0.000326747	0.000243113	0.000264941	0.000246264	0.00104611	0.000280606	#DIV/0!
52:7	866.723	16:3-18:1-18:3	0.00148729	0.000393017	0.000400302	0.000285283	0.000190306	0.000232642	0.000214571	0.000845911	0.000246893	#DIV/0!
52:6	868.739	16:0-18:3-18:3	0.0223087	0.0244131	0.018595	0.0132641	0.00943698	0.0184476	0.0134836	0.0195068	0.0213128	#DIV/0!
52:5	870.755	16:0-18:2-18:3	0.0269284	0.0291427	0.0220371	0.0142535	0.0155171	0.017522	0.0142609	0.0245711	0.0217422	#DIV/0!
52:4	872.77	16:0-18:1-18:3	0.0252388	0.00892406	0.00694253	0.00419821	0.00595034	0.00482032	0.0042341	0.0205949	0.00639844	#DIV/0!
52:4	872.77	16:0-18:2-18:2	0.0322981	0.0229283	0.0175849	0.0104214	0.0161746	0.0113467	0.010329	0.0284934	0.014211	#DIV/0!
52:3	874.786	16:0-18:1-18:2	0.0249349	0.0038801	0.00329441	0.00154408	0.00257433	0.00204622	0.00183682	0.0206621	0.00297707	#DIV/0!
52:2	876.802	16:0-18:1-18:1	0.0311866	0.00109277	0.000892731	0.000511231	0.000687407	0.000724404	0.000831272	0.0290734	0.0010032	#DIV/0!
52:1	878.817	16:0-18:0-18:1	0.00425859	0.00025467	0.000236909	0.000164004	0.000223437	0.000218911	0.000285304	0.00467985	0.000264168	#DIV/0!
52:0	880.833	16:0-18:0-18:0	0.000160087	6.47697e-05	8.14665e-05	4.98292e-05	6.13798e-05	6.43123e-05	5.75452e-05	0.000167985	6.83591e-05	#DIV/0!
54:9	890.723	18:3-18:3-18:3	0.0308718	0.0337887	0.0316848	0.053442	0.0358169	0.0357438	0.0274091	0.0248777	0.0290005	#DIV/0!
54:8	892.739	18:2-18:3-18:3	0.0447656	0.0474635	0.0420564	0.0719484	0.0674875	0.0406251	0.0344067	0.0369814	0.0400503	#DIV/0!
54:7	894.755	18:2-18:2-18:3	0.0303621	0.0309112	0.0258682	0.0410701	0.0606354	0.0207154	0.0199839	0.0254671	0.0235102	#DIV/0!
54:7	894.755	18:1-18:3-18:3	0.0243896	0.0218105	0.018789	0.0291812	0.038291	0.0156696	0.0142274	0.0207519	0.0179288	#DIV/0!
54:6	896.77	18:0-18:3-18:3	0.00764742	0.00583227	0.00462364	0.00573538	0.00805985	0.00386466	0.00352254	0.00688378	0.00507213	#DIV/0!
54:6	896.77	18:1-18:2-18:3	0.0133267	0.0105486	0.0084805	0.0121687	0.0220945	0.00613204	0.00645227	0.0111025	0.00763235	#DIV/0!
54:6	896.77	18:2-18:2-18:2	0.0194359	0.0184493	0.0147066	0.0230514	0.046326	0.0100798	0.0115494	0.0155002	0.0118037	#DIV/0!
54:5	898.786	18:0-18:2-18:3	0.00458232	0.00332219	0.00260355	0.00282868	0.00479656	0.00199611	0.00190877	0.00378989	0.00279781	#DIV/0!
54:5	898.786	18:1-18:1-18:3	0.0128939	0.00267468	0.00224089	0.00236022	0.00418521	0.00150646	0.00158016	0.00902918	0.0023112	#DIV/0!
54:5	898.786	18:1-18:2-18:2	0.0103605	0.00431721	0.00345519	0.0040679	0.00819847	0.00230695	0.00245006	0.00769345	0.00321339	#DIV/0!
54:4	900.802	18:0-18:1-18:3	0.00376802	0.00103735	0.00090154	0.000689539	0.00116554	0.000613343	0.000628163	0.00324087	0.000926159	#DIV/0!
54:4	900.802	18:1-18:1-18:2	0.00636447	0.00152985	0.00135645	0.000972902	0.00183439	0.000847162	0.000948887	0.00516277	0.00130498	#DIV/0!
54:4	900.802	18:0-18:2-18:2	0.00312917	0.00198526	0.00165558	0.0012452	0.00214359	0.00109764	0.00103964	0.0025816	0.00165302	#DIV/0!
54:3	902.817	18:0-18:0-18:3	0.00105706	0.000398684	0.000341519	0.000239648	0.000342622	0.000267733	0.000233684	0.000992188	0.000411284	#DIV/0!
54:3	902.817	18:0-18:1-18:2	0.00250211	0.000665884	0.000577338	0.000368293	0.000532729	0.0004092	0.000456529	0.00216179	0.000678385	#DIV/0!
54:3	902.817	18:1-18:1-18:1	0.00499046	0.00108213	0.000948153	0.000545208	0.000738743	0.000636104	0.00080183	0.00428325	0.00103873	#DIV/0!
54:2	904.833	18:0-18:0-18:2	0.00065296	0.0002685	0.000239006	0.000140731	0.000180896	0.000182659	0.000184897	0.000718691	0.000288909	#DIV/0!
54:2	904.833	18:0-18:1-18:1	0.00134324	0.00025836	0.000208663	0.000125365	0.00015397	0.000164759	0.000187991	0.00123245	0.000247052	#DIV/0!
54:1	906.848	18:0-18:0-18:1	0.00035341	9.36539e-05	6.8049e-05	6.0957e-05	9.09069e-05	5.55774e-05	8.13536e-05	0.000630444	0.000102179	#DIV/0!
54:0	908.864	18:0-18:0-18:0	0.00012538	2.89199e-05	3.64819e-05	2.28386e-05	3.08727e-05	2.73411e-05	3.2389e-05	8.25564e-05	3.0654e-05	#DIV/0!
56:9	918.755	18:3-18:3-20:3	0.00136567	0.000330428	0.000326404	0.00054092	0.000355705	0.00030643	0.000271172	0.000781733	0.000274204	#DIV/0!
56:8	920.77	18:2-18:3-20:3	0.00145195	0.000330752	0.00032396	0.000595286	0.000456066	0.000293795	0.000275034	0.000845171	0.000282263	#DIV/0!
56:7	922.786	18:2-18:3-20:2	0.00125995	0.0004137	0.000378494	0.000586183	0.000617537	0.000278514	0.000308839	0.000771776	0.000302781	#DIV/0!
56:6	924.801	18:0-18:3-20:3	0.00115402	0.000372448	0.000329994	0.000291301	0.000290303	0.000313091	0.000240242	0.000925295	0.000349249	#DIV/0!
56:5	926.817	18:0-18:2-20:3	0.0011363	0.000332801	0.000295363	0.000254732	0.000290031	0.000228135	0.000208094	0.000790546	0.000272061	#DIV/0!
56:4	928.833	18:0-18:3-20:1	0.00101973	0.000178258	0.000172523	0.000134144	0.000158108	0.000118994	0.000143605	0.0007206	0.000159693	#DIV/0!
56:3	930.848	18:0-18:2-20:1	0.000565971	0.00014193	0.000128206	8.7713e-05	0.000119886	9.17314e-05	9.73144e-05	0.000460181	0.000126141	#DIV/0!
56:2	932.864	18:0-18:1-20:1	0.000696749	6.4201e-05	5.9e-05	4.17622e-05	5.46581e-05	5.00461e-05	5.69101e-05	0.000677359	7.00267e-05	#DIV/0!
56:1	934.88	18:0-18:0-20:1	0.000332328	3.54766e-05	3.07832e-05	2.18458e-05	3.52925e-05	2.82519e-05	4.19721e-05	0.000282014	3.19528e-05	#DIV/0!
56:0	936.895	18:0-18:0-20:0	1.89158e-05	3.28646e-06	3.40324e-06	2.31413e-06	3.24603e-06	2.47413e-06	3.54857e-06	1.66304e-05	3.92972e-06	#DIV/0!
		StdDev
48:9	806.63	16:3-16:3-16:3	0.000115057	8.53827e-06	8.03764e-05	4.30383e-06	4.56331e-06	2.85841e-06	1.35595e-05	6.39399e-06	1.30364e-05	#DIV/0!
48:8	808.645	16:2-16:3-16:3	7.38512e-05	4.12362e-06	6.68783e-05	3.86075e-06	4.0421e-06	5.6757e-06	1.00731e-05	5.30301e-06	1.19206e-05	#DIV/0!
48:7	810.661	16:2-16:2-16:3	0.000121534	6.97433e-06	5.58928e-05	2.54731e-06	3.73051e-06	4.7495e-06	5.03197e-06	5.26591e-06	1.31301e-05	#DIV/0!
48:6	812.677	16:2-16:2-16:2	7.50306e-05	7.94061e-06	4.98083e-05	4.96586e-06	6.77872e-06	5.38741e-06	8.18216e-06	8.03655e-06	1.14069e-05	#DIV/0!
48:5	814.692	16:1-16:2-16:2	7.78643e-05	1.53383e-05	0.000104907	7.3172e-06	9.17642e-06	5.25514e-06	1.46677e-05	1.07751e-05	2.27605e-05	#DIV/0!
48:4	816.708	16:1-16:1-16:2	0.000860538	1.35556e-05	0.000619712	1.40778e-05	2.75529e-05	1.42486e-05	9.35757e-07	6.2341e-06	9.40591e-06	#DIV/0!
48:3	818.723	16:1-16:1-16:1	0.890167	0.000332462	0.796791	0.00256508	0.00230103	0.00224057	0.00150704	0.0012944	0.00022778	#DIV/0!
48:2	820.739	16:0-16:1-16:1	2.79079	0.000833599	1.25482	0.00149685	0.00108175	0.000751552	0.000417087	0.000275583	0.000111986	#DIV/0!
48:1	822.755	16:0-16:0-16:1	0.612296	0.000241743	0.266347	0.00102473	0.000733033	0.000112962	8.02091e-05	0.000148549	0.000107927	#DIV/0!
48:0	824.77	16:0-16:0-16:0	0.00943744	1.54539e-05	0.00498314	4.76203e-05	6.57876e-05	1.42888e-05	3.62924e-05	0.000784262	0.000468868	#DIV/0!
50:9	834.661	16:3-16:3-18:3	0.000139618	1.88143e-05	0.00012563	8.06294e-06	7.38472e-06	1.96477e-05	6.21453e-06	1.33928e-05	3.22828e-05	#DIV/0!
50:8	836.676	16:2-16:3-18:3	0.000105108	1.34105e-05	0.000122659	4.42297e-06	1.37665e-05	7.54647e-06	9.18462e-06	5.75753e-06	1.25416e-05	#DIV/0!
50:8	836.676	16:3-16:3-18:2	8.09734e-05	9.8904e-06	7.11923e-05	2.71336e-06	1.43111e-05	1.01833e-05	1.0137e-05	2.88201e-06	2.5798e-05	#DIV/0!
50:7	838.692	16:3-16:3-18:1	6.79934e-05	6.43234e-06	0.000104014	7.5848e-06	7.9324e-07	5.65385e-06	1.14889e-05	4.4303e-06	7.41963e-06	#DIV/0!
50:6	840.708	16:3-16:3-18:0	2.50479e-05	8.82557e-06	9.47461e-05	2.69462e-06	5.12207e-06	5.65492e-06	8.65436e-06	9.29719e-06	1.09151e-05	#DIV/0!
50:5	842.723	16:1-16:1-18:3	0.0079113	1.9189e-05	0.00740974	5.56346e-05	4.39272e-05	6.09981e-05	4.23076e-05	7.52078e-06	3.86673e-05	#DIV/0!
50:4	844.739	16:1-16:1-18:2	0.0124551	0.000135175	0.00971127	0.000120932	0.000113803	0.00027846	0.000223491	4.73189e-05	6.44572e-05	#DIV/0!
50:3	846.755	16:0-16:0-18:3	0.0142896	0.00486969	0.00722459	0.000459706	0.000294298	0.00281531	0.00246808	0.00440384	0.00242478	#DIV/0!
50:2	848.77	16:0-16:0-18:2	0.095443	0.0037111	0.0366046	0.00065579	0.000966018	0.00418352	0.00293822	0.00510281	0.00288901	#DIV/0!
50:1	850.786	16:0-16:0-18:1	0.0496789	0.000458585	0.018664	0.000148601	0.000178698	0.000451084	0.000289802	0.00100599	0.000505821	#DIV/0!
50:0	852.802	16:0-16:0-18:0	0.000570724	3.38029e-05	0.000300877	4.10549e-05	1.74398e-05	1.55941e-05	4.32668e-05	1.1996e-05	4.26191e-05	#DIV/0!
52:9	862.692	16:3-18:3-18:3	0.000116354	5.39492e-06	9.81993e-05	3.13687e-05	2.94341e-06	1.45409e-05	2.59794e-05	1.24523e-05	2.22653e-05	#DIV/0!
52:8	864.708	16:3-18:2-18:3	0.000152702	3.66268e-05	0.000210065	3.67187e-05	1.36387e-05	0.000138464	8.75068e-05	2.25387e-05	7.35293e-05	#DIV/0!
52:7	866.723	16:3-18:1-18:3	0.000273573	3.92805e-05	0.000223227	5.37537e-05	1.35471e-05	0.000118284	9.59656e-05	2.17148e-05	6.3086e-05	#DIV/0!
52:6	868.739	16:0-18:3-18:3	0.00224525	0.0043055	0.00624587	0.00108197	0.000310127	0.00544555	0.00366744	0.0021896	0.00329082	#DIV/0!
52:5	870.755	16:0-18:2-18:3	0.00337989	0.0038465	0.00691053	0.00172837	0.00189999	0.00755374	0.00437431	0.00204139	0.00334997	#DIV/0!
52:4	872.77	16:0-18:1-18:3	0.00495225	0.00132327	0.00498556	0.000634646	0.00122224	0.00272927	0.00158874	0.000797496	0.000922737	#DIV/0!
52:4	872.77	16:0-18:2-18:2	0.00549243	0.0025451	0.00735149	0.00181017	0.00394392	0.00702646	0.00377165	0.00184359	0.00216737	#DIV/0!
52:3	874.786	16:0-18:1-18:2	0.00621672	0.000777645	0.00371451	0.000273097	0.000366076	0.00139502	0.000797913	0.00038734	0.000377971	#DIV/0!
52:2	876.802	16:0-18:1-18:1	0.0153515	0.000224534	0.00516204	8.46326e-05	6.48641e-05	0.000275722	0.000101393	9.42964e-05	0.000209133	#DIV/0!
52:1	878.817	16:0-18:0-18:1	0.00263928	5.36328e-05	0.000988071	3.40174e-05	1.79104e-05	5.16199e-05	3.74415e-05	3.1381e-05	5.94657e-05	#DIV/0!
52:0	880.833	16:0-18:0-18:0	7.51077e-05	2.729e-05	2.23238e-05	3.26251e-05	8.08539e-06	1.06703e-05	3.47944e-05	4.38864e-06	2.75559e-05	#DIV/0!
54:9	890.723	18:3-18:3-18:3	0.00314952	0.0028299	0.00696282	0.00563812	0.00287647	0.00326424	0.00217907	0.00374495	0.00888064	#DIV/0!
54:8	892.739	18:2-18:3-18:3	0.0047805	0.00479371	0.0106856	0.0101794	0.00387164	0.00647345	0.0027762	0.00379043	0.0107093	#DIV/0!
54:7	894.755	18:2-18:2-18:3	0.00354726	0.00336366	0.00722006	0.00700305	0.0107105	0.00689447	0.00219108	0.00218986	0.005582	#DIV/0!
54:7	894.755	18:1-18:3-18:3	0.00253377	0.00243411	0.00517225	0.00426212	0.0050966	0.00442139	0.00135735	0.00168667	0.00392963	#DIV/0!
54:6	896.77	18:0-18:3-18:3	0.000874186	0.000615904	0.00136031	0.000851624	0.00103113	0.00137873	0.000425169	0.000289106	0.000872536	#DIV/0!
54:6	896.77	18:1-18:2-18:3	0.0012516	0.000922175	0.00255613	0.00248771	0.00471181	0.00285825	0.000823419	0.000499843	0.00171174	#DIV/0!
54:6	896.77	18:2-18:2-18:2	0.00235191	0.00164865	0.00397407	0.00533675	0.011887	0.0053117	0.00155584	0.00094142	0.00327291	#DIV/0!
54:5	898.786	18:0-18:2-18:3	0.000606975	0.000305642	0.00101874	0.000585733	0.000844109	0.000753749	0.000285895	0.000156177	0.000456596	#DIV/0!
54:5	898.786	18:1-18:1-18:3	0.00215168	0.000238198	0.00197398	0.000492895	0.000609081	0.000716187	0.000197693	8.93231e-05	0.000376439	#DIV/0!
54:5	898.786	18:1-18:2-18:2	0.00129349	0.000355315	0.00200215	0.000983277	0.00159308	0.00122122	0.00036323	0.000207572	0.000581496	#DIV/0!
54:4	900.802	18:0-18:1-18:3	0.000755676	0.000160522	0.000703988	0.000138582	0.000171213	0.000249807	9.82911e-05	4.56246e-05	0.000146135	#DIV/0!
54:4	900.802	18:1-18:1-18:2	0.00107867	0.000222992	0.000973739	0.000226195	0.000295726	0.000401551	0.00013975	8.02388e-05	0.000225662	#DIV/0!
54:4	900.802	18:0-18:2-18:2	0.000526973	0.000178514	0.000936614	0.000251589	0.000365884	0.000505025	0.000248615	0.000100702	0.000217727	#DIV/0!
54:3	902.817	18:0-18:0-18:3	0.000334354	9.91559e-05	0.00025182	4.00799e-05	3.93587e-05	7.19851e-05	3.24794e-05	3.1519e-05	3.89254e-05	#DIV/0!
54:3	902.817	18:0-18:1-18:2	0.000706499	0.000150749	0.00054265	6.71735e-05	6.1152e-05	0.000167849	2.91031e-05	4.5236e-05	0.000122723	#DIV/0!
54:3	902.817	18:1-18:1-18:1	0.00150982	0.000328082	0.000965524	0.000116302	0.000112904	0.000355135	0.000134884	8.96686e-05	0.00025435	#DIV/0!
54:2	904.833	18:0-18:0-18:2	0.000278684	4.83917e-05	9.31146e-05	2.80369e-05	3.55881e-05	7.16085e-05	4.10462e-05	2.52621e-05	4.95185e-05	#DIV/0!
54:2	904.833	18:0-18:1-18:1	0.00056682	5.48893e-05	0.000276593	3.5737e-05	2.38645e-05	7.26462e-05	1.04217e-05	2.04284e-05	5.39712e-05	#DIV/0!
54:1	906.848	18:0-18:0-18:1	0.000514196	2.17143e-05	0.000195043	3.36163e-05	2.82074e-05	2.85871e-05	1.08666e-05	8.35865e-06	3.42723e-05	#DIV/0!
54:0	908.864	18:0-18:0-18:0	2.30387e-05	8.79074e-06	4.25314e-05	1.62776e-05	4.43143e-06	7.17053e-06	1.55105e-05	5.05376e-06	1.42748e-05	#DIV/0!
56:9	918.755	18:3-18:3-20:3	0.000163299	3.83813e-05	0.000177511	5.8381e-05	8.49732e-05	8.31099e-05	3.06806e-05	1.94436e-05	0.000103262	#DIV/0!
56:8	920.77	18:2-18:3-20:3	0.000157403	2.88596e-05	0.000197568	8.214e-05	7.47812e-05	0.000103942	4.17704e-05	3.98618e-05	9.89494e-05	#DIV/0!
56:7	922.786	18:2-18:3-20:2	7.37912e-05	3.69813e-05	0.00026271	9.46269e-05	8.1206e-05	0.000121441	4.55714e-05	3.26982e-05	0.000101797	#DIV/0!
56:6	924.801	18:0-18:3-20:3	0.000149103	4.40498e-05	0.000251029	4.79707e-05	3.11882e-05	6.25312e-05	7.55571e-05	1.43219e-05	5.03325e-05	#DIV/0!
56:5	926.817	18:0-18:2-20:3	0.000148455	4.97699e-05	0.000182929	4.87366e-05	3.69628e-05	5.09096e-05	3.26241e-05	1.4402e-05	4.76573e-05	#DIV/0!
56:4	928.833	18:0-18:3-20:1	0.000127851	3.5707e-05	0.000117434	1.18262e-05	2.75968e-05	4.12605e-05	1.38863e-05	1.16307e-05	2.56805e-05	#DIV/0!
56:3	930.848	18:0-18:2-20:1	9.96911e-05	2.48381e-05	0.000154301	1.29859e-05	1.52108e-05	2.43738e-05	1.75675e-05	1.4174e-05	2.56603e-05	#DIV/0!
56:2	932.864	18:0-18:1-20:1	0.00039216	1.49346e-05	0.000145506	1.00333e-05	6.35983e-06	1.43111e-05	6.45068e-06	1.49741e-05	1.31164e-05	#DIV/0!
56:1	934.88	18:0-18:0-20:1	0.000139388	1.22086e-05	3.62783e-05	7.97567e-06	3.30921e-06	1.28943e-05	4.14393e-06	8.37907e-06	1.15192e-05	#DIV/0!
56:0	936.895	18:0-18:0-20:0	6.37852e-06	1.15224e-06	6.2292e-06	1.1569e-06	7.79774e-07	7.42267e-07	1.21211e-06	7.68992e-07	1.34569e-06	#DIV/0!

## Sheet: MolSpec - mol%
		Average
			WT Gifu Root	ram1 EMS Root	ram1 LORE1 Root	dis-1 Root	dis-4 Root	ram2 EMS Root	ram2 LORE1 Root	WT MG-20 Root	str Root
48:9	806.63	16:3-16:3-16:3	0.00431524	0.00815854	0.0115734	0.00847816	0.00902151	0.0105968	0.0179273	0.00389111	0.0104952	#DIV/0!
48:8	808.645	16:2-16:3-16:3	0.00331251	0.00836668	0.0130069	0.00778598	0.00846612	0.00993635	0.0154389	0.00319255	0.0075412	#DIV/0!
48:7	810.661	16:2-16:2-16:3	0.00192488	0.00798078	0.0111391	0.00574334	0.00672342	0.00966608	0.0140531	0.00220334	0.00945705	#DIV/0!
48:6	812.677	16:2-16:2-16:2	0.00176801	0.00631723	0.00890848	0.00621348	0.00639996	0.00803861	0.0127861	0.00228152	0.0068814	#DIV/0!
48:5	814.692	16:1-16:2-16:2	0.00626815	0.0169484	0.0204343	0.015649	0.0138998	0.0198698	0.039398	0.00642683	0.0237033	#DIV/0!
48:4	816.708	16:1-16:1-16:2	0.0263612	0.0147045	0.0178071	0.017554	0.0136116	0.0129814	0.0224353	0.022675	0.0162201	#DIV/0!
48:3	818.723	16:1-16:1-16:1	37.8753	0.461615	0.537949	0.948405	0.548727	0.49124	0.408104	27.6437	0.172144	#DIV/0!
48:2	820.739	16:0-16:1-16:1	47.9094	0.236126	0.253757	0.900271	0.987602	0.223271	0.354539	53.124	0.258875	#DIV/0!
48:1	822.755	16:0-16:0-16:1	7.78924	0.0828627	0.121886	0.638286	0.778235	0.159451	0.205147	11.0179	0.123608	#DIV/0!
48:0	824.77	16:0-16:0-16:0	0.129886	0.0306542	0.0385407	0.0526784	0.0624424	0.573314	0.642902	0.19049	0.0461895	#DIV/0!
50:9	834.661	16:3-16:3-18:3	0.00571485	0.0226729	0.0238944	0.0160567	0.0154324	0.0270078	0.0406731	0.00665596	0.0314856	#DIV/0!
50:8	836.676	16:2-16:3-18:3	0.00420302	0.0154758	0.0171782	0.0127508	0.0138865	0.0178589	0.0224947	0.00417153	0.0189589	#DIV/0!
50:8	836.676	16:3-16:3-18:2	0.00313924	0.0144103	0.0181359	0.00963038	0.0127908	0.0179714	0.0280163	0.00380148	0.0176571	#DIV/0!
50:7	838.692	16:3-16:3-18:1	0.00289676	0.0103836	0.0113463	0.00625888	0.00700001	0.00867565	0.0174233	0.00270924	0.0099232	#DIV/0!
50:6	840.708	16:3-16:3-18:0	0.00225854	0.0095358	0.0114319	0.00800998	0.00669755	0.0115722	0.014165	0.00225973	0.0143884	#DIV/0!
50:5	842.723	16:1-16:1-18:3	0.388094	0.098561	0.0847833	0.0896571	0.0694434	0.0591853	0.0649201	0.280574	0.0635888	#DIV/0!
50:4	844.739	16:1-16:1-18:2	0.541722	0.210886	0.264762	0.141728	0.138569	0.122764	0.134216	0.472406	0.180076	#DIV/0!
50:3	846.755	16:0-16:0-18:3	0.267358	3.43689	3.32871	1.12955	0.806271	4.99482	4.66639	0.358043	4.67354	#DIV/0!
50:2	848.77	16:0-16:0-18:2	1.45738	4.21754	4.13187	1.25495	1.46624	5.55107	5.78154	1.91434	4.44349	#DIV/0!
50:1	850.786	16:0-16:0-18:1	0.604756	0.524415	0.52251	0.216601	0.26691	0.975835	1.0361	0.94978	0.615916	#DIV/0!
50:0	852.802	16:0-16:0-18:0	0.00797297	0.0322806	0.0426695	0.0240778	0.0227754	0.045789	0.0479313	0.0115769	0.038814	#DIV/0!
52:9	862.692	16:3-18:3-18:3	0.00220464	0.0275428	0.036829	0.039574	0.0220056	0.0270081	0.038036	0.00262899	0.0228667	#DIV/0!
52:8	864.708	16:3-18:2-18:3	0.0138431	0.139362	0.170832	0.104005	0.0650614	0.114536	0.120812	0.0122918	0.113275	#DIV/0!
52:7	866.723	16:3-18:1-18:3	0.0110819	0.12637	0.154035	0.0901021	0.0508527	0.100638	0.104629	0.00942821	0.0998343	#DIV/0!
52:6	868.739	16:0-18:3-18:3	0.163109	7.8748	7.14868	4.2424	2.53144	7.96391	6.76243	0.232921	8.56596	#DIV/0!
52:5	870.755	16:0-18:2-18:3	0.197253	9.31182	8.47262	4.53107	4.12565	7.55193	7.14783	0.292245	8.74799	#DIV/0!
52:4	872.77	16:0-18:1-18:3	0.185582	2.82539	2.66449	1.33103	1.57076	2.07225	2.1331	0.235213	2.56719	#DIV/0!
52:4	872.77	16:0-18:2-18:2	0.236818	7.25795	6.75121	3.29513	4.25446	4.87778	5.20824	0.331039	5.70873	#DIV/0!
52:3	874.786	16:0-18:1-18:2	0.184187	1.21697	1.26291	0.489208	0.683242	0.878601	0.926553	0.231318	1.19161	#DIV/0!
52:2	876.802	16:0-18:1-18:1	0.230023	0.349928	0.345952	0.162157	0.183268	0.311748	0.413395	0.305997	0.403674	#DIV/0!
52:1	878.817	16:0-18:0-18:1	0.0315936	0.0827429	0.0915827	0.0519398	0.0598472	0.0941779	0.143675	0.0493723	0.106202	#DIV/0!
52:0	880.833	16:0-18:0-18:0	0.00121789	0.0219505	0.0318903	0.0166516	0.0163049	0.0277629	0.0286092	0.00188609	0.0284531	#DIV/0!
54:9	890.723	18:3-18:3-18:3	0.227633	11.2303	12.3628	17.0738	9.69127	15.5159	13.2402	0.30504	11.8202	#DIV/0!
54:8	892.739	18:2-18:3-18:3	0.329489	15.5416	16.3871	22.8203	18.0678	17.6028	16.6828	0.45231	16.3044	#DIV/0!
54:7	894.755	18:2-18:2-18:3	0.223049	9.95824	10.0565	12.9802	16.0357	8.95539	9.80746	0.310517	9.52878	#DIV/0!
54:7	894.755	18:1-18:3-18:3	0.179726	7.0507	7.30375	9.2427	10.1698	6.77508	6.97728	0.252394	7.26657	#DIV/0!
54:6	896.77	18:0-18:3-18:3	0.056495	1.87254	1.79469	1.81637	2.14362	1.67133	1.74191	0.0823175	2.04706	#DIV/0!
54:6	896.77	18:1-18:2-18:3	0.0984081	3.36964	3.29137	3.83626	5.82178	2.64985	3.18391	0.133504	3.08745	#DIV/0!
54:6	896.77	18:2-18:2-18:2	0.143442	5.88425	5.70874	7.25117	12.1569	4.3547	5.69159	0.185963	4.78137	#DIV/0!
54:5	898.786	18:0-18:2-18:3	0.0337565	1.06814	1.00744	0.890836	1.26853	0.862006	0.94751	0.0452039	1.13121	#DIV/0!
54:5	898.786	18:1-18:1-18:3	0.095427	0.854622	0.869176	0.743034	1.11019	0.650891	0.784274	0.102971	0.935157	#DIV/0!
54:5	898.786	18:1-18:2-18:2	0.0762639	1.37688	1.33907	1.27751	2.16426	0.996409	1.21547	0.0901247	1.29833	#DIV/0!
54:4	900.802	18:0-18:1-18:3	0.0278095	0.332578	0.349102	0.217303	0.309283	0.264563	0.31316	0.0370986	0.373704	#DIV/0!
54:4	900.802	18:1-18:1-18:2	0.0471853	0.488979	0.525389	0.305966	0.486593	0.365463	0.475628	0.0598335	0.526842	#DIV/0!
54:4	900.802	18:0-18:2-18:2	0.0227839	0.635103	0.638405	0.392873	0.567274	0.473607	0.522374	0.0300332	0.668263	#DIV/0!
54:3	902.817	18:0-18:0-18:3	0.00782364	0.129427	0.13249	0.075812	0.0911628	0.11531	0.118777	0.0114079	0.164329	#DIV/0!
54:3	902.817	18:0-18:1-18:2	0.0184281	0.216376	0.22619	0.116555	0.141782	0.176429	0.228376	0.0244106	0.274044	#DIV/0!
54:3	902.817	18:1-18:1-18:1	0.0368101	0.355512	0.373896	0.172835	0.195901	0.2743	0.399744	0.0478453	0.423011	#DIV/0!
54:2	904.833	18:0-18:0-18:2	0.00484719	0.0859019	0.0922517	0.0443642	0.0478498	0.0787097	0.0923926	0.00809629	0.116726	#DIV/0!
54:2	904.833	18:0-18:1-18:1	0.00986984	0.0828454	0.0815756	0.0396552	0.0410756	0.0711087	0.0929823	0.0134789	0.100082	#DIV/0!
54:1	906.848	18:0-18:0-18:1	0.00252774	0.0305936	0.0268274	0.0188531	0.0244792	0.0240055	0.0408789	0.00646176	0.0411069	#DIV/0!
54:0	908.864	18:0-18:0-18:0	0.000969143	0.00958855	0.0141147	0.00768556	0.00823307	0.0118449	0.0163106	0.000963924	0.0127276	#DIV/0!
56:9	918.755	18:3-18:3-20:3	0.0103549	0.111104	0.127794	0.173017	0.0943127	0.132423	0.131849	0.00900618	0.111202	#DIV/0!
56:8	920.77	18:2-18:3-20:3	0.010773	0.10983	0.126481	0.189283	0.120972	0.126853	0.133751	0.00984825	0.115184	#DIV/0!
56:7	922.786	18:2-18:3-20:2	0.00927015	0.136477	0.147305	0.185583	0.164095	0.120196	0.150489	0.00932793	0.122943	#DIV/0!
56:6	924.801	18:0-18:3-20:3	0.0085462	0.121653	0.126741	0.092142	0.077298	0.135247	0.120143	0.0108655	0.141577	#DIV/0!
56:5	926.817	18:0-18:2-20:3	0.00843139	0.108706	0.114486	0.0804546	0.0770759	0.0985147	0.104346	0.00919487	0.109906	#DIV/0!
56:4	928.833	18:0-18:3-20:1	0.00766761	0.057496	0.0671211	0.0427396	0.0418314	0.0515179	0.0729433	0.00849953	0.0645283	#DIV/0!
56:3	930.848	18:0-18:2-20:1	0.00429177	0.0462624	0.0495213	0.0277693	0.0319029	0.0395401	0.0479266	0.00537222	0.051338	#DIV/0!
56:2	932.864	18:0-18:1-20:1	0.00517449	0.0206618	0.022901	0.0135031	0.014621	0.0215351	0.0286162	0.00720842	0.0282797	#DIV/0!
56:1	934.88	18:0-18:0-20:1	0.00251124	0.0112377	0.0121491	0.00712429	0.00957977	0.012154	0.0212604	0.00317297	0.0132844	#DIV/0!
56:0	936.895	18:0-18:0-20:0	0.000143661	0.00106779	0.00131192	0.000761172	0.00088228	0.0010702	0.00174068	0.000187061	0.00161546	#DIV/0!
		StdDev
48:9	806.63	16:3-16:3-16:3	0.00107389	0.00242421	0.00487084	0.0020382	0.00187894	0.00300656	0.00364743	0.000868888	0.00365408	#DIV/0!
48:8	808.645	16:2-16:3-16:3	0.000766317	0.00178316	0.00312453	0.00147413	0.000856891	0.00260868	0.00377916	0.000576351	0.00271018	#DIV/0!
48:7	810.661	16:2-16:2-16:3	0.00064956	0.00196076	0.00307259	0.000623292	0.000291351	0.00198339	0.00489791	0.000386663	0.00252843	#DIV/0!
48:6	812.677	16:2-16:2-16:2	0.000463525	0.00233718	0.00334291	0.00167446	0.00130747	0.00367601	0.00424637	0.000817078	0.00320411	#DIV/0!
48:5	814.692	16:1-16:2-16:2	0.00175197	0.00403088	0.00557788	0.00127991	0.00118349	0.004847	0.00596085	0.00191673	0.0055747	#DIV/0!
48:4	816.708	16:1-16:1-16:2	0.00397695	0.00303592	0.00197603	0.0054219	0.00559621	0.00242667	0.00400525	0.00322135	0.0049308	#DIV/0!
48:3	818.723	16:1-16:1-16:1	4.66103	0.583264	0.547109	0.88459	0.528942	0.533977	0.0686113	6.21411	0.129193	#DIV/0!
48:2	820.739	16:0-16:1-16:1	3.30288	0.184007	0.146355	0.488644	0.15926	0.113651	0.0630857	4.29724	0.330062	#DIV/0!
48:1	822.755	16:0-16:0-16:1	1.22678	0.023326	0.022963	0.321178	0.0936266	0.059633	0.0405762	1.88383	0.094339	#DIV/0!
48:0	824.77	16:0-16:0-16:0	0.0276396	0.00743791	0.0144061	0.0162165	0.00938384	0.321936	0.209746	0.037209	0.00650185	#DIV/0!
50:9	834.661	16:3-16:3-18:3	0.00155003	0.00444924	0.000561823	0.00113455	0.0037906	0.00450501	0.0118911	0.00133178	0.00696741	#DIV/0!
50:8	836.676	16:2-16:3-18:3	0.00153062	0.00301749	0.00381583	0.00190693	0.00283953	0.00252141	0.00260244	0.0010321	0.00498734	#DIV/0!
50:8	836.676	16:3-16:3-18:2	0.000930356	0.00351654	0.00370909	0.00204262	0.00357791	0.00145722	0.0100089	0.00142926	0.00363327	#DIV/0!
50:7	838.692	16:3-16:3-18:1	0.000974471	0.000934548	0.00454325	0.0023176	0.00123676	0.00189291	0.00341122	0.000490207	0.0019136	#DIV/0!
50:6	840.708	16:3-16:3-18:0	0.00107779	0.00147086	0.00234234	0.000613635	0.00243943	0.00413435	0.00335575	0.000919895	0.00356872	#DIV/0!
50:5	842.723	16:1-16:1-18:3	0.0535806	0.00562238	0.00921854	0.0118513	0.00529489	0.00472433	0.00565317	0.0694425	0.00457702	#DIV/0!
50:4	844.739	16:1-16:1-18:2	0.0392295	0.0512406	0.0693231	0.0382117	0.0148141	0.0186853	0.0202594	0.08848	0.0410484	#DIV/0!
50:3	846.755	16:0-16:0-18:3	0.022182	0.268665	0.764821	0.171474	0.0422378	1.80073	1.07241	0.0393979	1.62384	#DIV/0!
50:2	848.77	16:0-16:0-18:2	0.0999944	0.488127	0.894411	0.146323	0.0737011	2.04391	1.56645	0.180964	1.19934	#DIV/0!
50:1	850.786	16:0-16:0-18:1	0.0955756	0.0441084	0.075148	0.0278054	0.0114838	0.400761	0.195263	0.146279	0.14391	#DIV/0!
50:0	852.802	16:0-16:0-18:0	0.00165686	0.0104026	0.0164137	0.0166235	0.00179828	0.00330234	0.0184014	0.00215259	0.0168189	#DIV/0!
52:9	862.692	16:3-18:3-18:3	0.000705205	0.00603421	0.00727644	0.00824988	0.00330467	0.00528558	0.00828527	0.000430595	0.00509274	#DIV/0!
52:8	864.708	16:3-18:2-18:3	0.00175911	0.028846	0.026366	0.00806837	0.00566957	0.0105779	0.0133119	0.00312646	0.00535032	#DIV/0!
52:7	866.723	16:3-18:1-18:3	0.00184285	0.0198726	0.0254907	0.00777228	0.00359861	0.0109492	0.00896494	0.00145386	0.0112222	#DIV/0!
52:6	868.739	16:0-18:3-18:3	0.0251979	0.579201	0.853984	0.47561	0.284999	0.884452	0.996226	0.0753363	1.07216	#DIV/0!
52:5	870.755	16:0-18:2-18:3	0.026851	0.496037	1.06594	0.348058	0.0682575	0.652401	0.908866	0.0942673	0.830991	#DIV/0!
52:4	872.77	16:0-18:1-18:3	0.0141236	0.304064	0.420689	0.120037	0.126009	0.2565	0.291167	0.0433127	0.330619	#DIV/0!
52:4	872.77	16:0-18:2-18:2	0.0229912	0.80086	0.947816	0.306399	0.502748	0.584003	0.702656	0.0795929	0.503441	#DIV/0!
52:3	874.786	16:0-18:1-18:2	0.0107926	0.215889	0.215408	0.06344	0.0113593	0.13039	0.121243	0.0303173	0.23276	#DIV/0!
52:2	876.802	16:0-18:1-18:1	0.014795	0.0361171	0.0260416	0.0160127	0.0084523	0.0254016	0.0395635	0.0222153	0.0661371	#DIV/0!
52:1	878.817	16:0-18:0-18:1	0.00655969	0.0114385	0.00960018	0.0077878	0.00673475	0.00964443	0.0186935	0.00785054	0.0131607	#DIV/0!
52:0	880.833	16:0-18:0-18:0	0.000353764	0.00703632	0.0134643	0.012922	0.000293657	0.00118113	0.0109906	0.000695357	0.0133312	#DIV/0!
54:9	890.723	18:3-18:3-18:3	0.0344374	2.15291	1.55317	2.06371	2.03042	2.34511	1.78316	0.132788	1.62271	#DIV/0!
54:8	892.739	18:2-18:3-18:3	0.052741	1.45707	1.74206	1.39386	1.68987	2.23496	1.88361	0.193432	2.31063	#DIV/0!
54:7	894.755	18:2-18:2-18:3	0.0314399	0.451089	0.869886	0.609232	0.680894	0.999761	0.857761	0.131394	1.18887	#DIV/0!
54:7	894.755	18:1-18:3-18:3	0.0250804	0.229813	0.532065	0.266545	0.12713	0.780852	0.494218	0.102706	0.841509	#DIV/0!
54:6	896.77	18:0-18:3-18:3	0.00592233	0.0543786	0.117747	0.0709563	0.113457	0.144624	0.0785314	0.0277313	0.0473952	#DIV/0!
54:6	896.77	18:1-18:2-18:3	0.0117107	0.291708	0.236172	0.324581	0.48094	0.216365	0.279722	0.0470813	0.238412	#DIV/0!
54:6	896.77	18:2-18:2-18:2	0.0187438	0.702699	0.488888	0.795688	1.56722	0.393736	0.70045	0.0683385	0.56393	#DIV/0!
54:5	898.786	18:0-18:2-18:3	0.00452005	0.021903	0.0182649	0.072577	0.057132	0.0567847	0.0639974	0.0160004	0.0390721	#DIV/0!
54:5	898.786	18:1-18:1-18:3	0.00878498	0.0637461	0.0365311	0.0662693	0.0160477	0.0356443	0.0535722	0.0182925	0.0374368	#DIV/0!
54:5	898.786	18:1-18:2-18:2	0.00625399	0.138887	0.0705477	0.152201	0.135684	0.0820592	0.0688169	0.0233516	0.0241254	#DIV/0!
54:4	900.802	18:0-18:1-18:3	0.00301035	0.0162604	0.0142702	0.0167171	0.0132222	0.00844915	0.0308753	0.00709306	0.0417416	#DIV/0!
54:4	900.802	18:1-18:1-18:2	0.00547294	0.043294	0.0163028	0.0361015	0.0356606	0.0262269	0.06888	0.0142504	0.0595633	#DIV/0!
54:4	900.802	18:0-18:2-18:2	0.00357597	0.0347635	0.0338169	0.0351471	0.0261916	0.0323064	0.0598223	0.00788913	0.0185981	#DIV/0!
54:3	902.817	18:0-18:0-18:3	0.00150736	0.00755916	0.00830012	0.00413521	0.00221684	0.00845381	0.0177452	0.00368326	0.025054	#DIV/0!
54:3	902.817	18:0-18:1-18:2	0.002292	0.0471416	0.0355226	0.010611	0.00545972	0.0146253	0.0403058	0.00540928	0.0491209	#DIV/0!
54:3	902.817	18:1-18:1-18:1	0.00393665	0.123637	0.0941439	0.0265486	0.0056523	0.0340888	0.0902291	0.00874197	0.132039	#DIV/0!
54:2	904.833	18:0-18:0-18:2	0.00063582	0.00854742	0.00893381	0.00341386	0.00413887	0.00866153	0.0135606	0.00236008	0.0140137	#DIV/0!
54:2	904.833	18:0-18:1-18:1	0.000894268	0.0127084	0.0112877	0.00858004	0.00543692	0.00787867	0.0140541	0.00252653	0.0201365	#DIV/0!
54:1	906.848	18:0-18:0-18:1	0.00101556	0.00755923	0.00709495	0.00810075	0.00783061	0.00352659	0.0138623	0.00326434	0.00579572	#DIV/0!
54:0	908.864	18:0-18:0-18:0	0.000472587	0.00251217	0.00538531	0.00642176	0.000930089	0.00237011	0.00615881	0.000316543	0.00482421	#DIV/0!
56:9	918.755	18:3-18:3-20:3	0.00273362	0.0362201	0.0214053	0.0243936	0.017341	0.00840726	0.0324186	0.00185914	0.0135863	#DIV/0!
56:8	920.77	18:2-18:3-20:3	0.00116725	0.0356325	0.0207252	0.0175983	0.00772448	0.0158888	0.0261965	0.00247433	0.0172519	#DIV/0!
56:7	922.786	18:2-18:3-20:2	0.000944179	0.0386869	0.0189755	0.0103737	0.00584834	0.0123451	0.0253943	0.00316109	0.0146498	#DIV/0!
56:6	924.801	18:0-18:3-20:3	0.00148479	0.0141786	0.0187928	0.00698339	0.00248383	0.00419909	0.00747799	0.00293521	0.014661	#DIV/0!
56:5	926.817	18:0-18:2-20:3	0.00112604	0.00999826	0.00753376	0.00654177	0.00147649	0.00464517	0.0139768	0.00218922	0.0148631	#DIV/0!
56:4	928.833	18:0-18:3-20:1	0.00157901	0.00656342	0.00618789	0.00251243	0.00177186	0.00603701	0.0113539	0.0026288	0.0117926	#DIV/0!
56:3	930.848	18:0-18:2-20:1	0.00150225	0.00455845	0.00260891	0.000706235	0.00201653	0.00502973	0.00221787	0.0016192	0.0108924	#DIV/0!
56:2	932.864	18:0-18:1-20:1	0.000980615	0.000910585	0.00199318	0.00432467	0.00183061	0.00578287	0.00427252	0.00161843	0.00471647	#DIV/0!
56:1	934.88	18:0-18:0-20:1	0.000605134	0.00206223	0.0030179	0.00329645	0.00229845	0.00337132	0.00499748	0.00135605	0.00595183	#DIV/0!
56:0	936.895	18:0-18:0-20:0	6.26774e-05	0.000146207	0.000406537	0.000466878	0.000275842	0.0003412	0.000401425	4.84339e-05	0.000544209	#DIV/0!

## Sheet: PI
sample run																	mol%
PI	PI Lotus Root -P myc			103.7	104.8	103.2	100.8	100	mg
Gifu WT		PI		3.1 a	3.2 a	3.3 a	3.4 a	3.5 a	Mean	StdDev							Mean	StdDev
		28:0	772.497	#DIV/0!	0.0016257	0.00175005	0.00130093	0.00144075	0.00152936	0.000198341		#DIV/0!	1.07418	1.41581	1.26016	0.966414	1.17914	0.199037
		32:2	824.528	#DIV/0!	0.0165377	0.0103651	0.0106206	0.0134215	0.0127362	0.00288787		#DIV/0!	10.9273	8.38546	10.2878	9.00275	9.65082	1.1628
		32:1	826.544	#DIV/0!	0.0117567	0.0117122	0.0117192	0.0140044	0.0122981	0.00113772		#DIV/0!	7.76824	9.47527	11.3519	9.39379	9.4973	1.4652
		32:0	828.56	#DIV/0!	0.00340622	0.00350702	0.00240792	0.00321819	0.00313484	0.000499174		#DIV/0!	2.25066	2.83722	2.33245	2.15867	2.39475	0.3034
		34:4	848.528	#DIV/0!	0.00606673	0.00420704	0.00399065	0.00617907	0.00511087	0.00117282		#DIV/0!	4.0086	3.40355	3.86558	4.14475	3.85562	0.322215
		34:3	850.544	#DIV/0!	0.0261762	0.019133	0.0173536	0.021945	0.0211519	0.00384601		#DIV/0!	17.296	15.4788	16.8097	14.7201	16.0761	1.18628
		34:2	852.56	#DIV/0!	0.0305655	0.0284423	0.0206484	0.0335713	0.0283069	0.00552224		#DIV/0!	20.1962	23.0101	20.0013	22.5187	21.4316	1.55409
		34:1	854.575	#DIV/0!	0.00495101	0.00339088	0.00185524	0.00348763	0.00342119	0.00126463		#DIV/0!	3.27139	2.74327	1.79709	2.33941	2.53779	0.624066
		34:0	856.591	#DIV/0!	0.151718	0.15407	0.157738	0.159	0.155631	0.00334377							#DIV/0!	#DIV/0!
		36:6	872.528	#DIV/0!	0.00341745	0.00212168	0.00209153	0.0031976	0.00270707	0.000699244		#DIV/0!	2.25809	1.71647	2.02598	2.14486	2.03635	0.233363
		36:5	874.544	#DIV/0!	0.00458827	0.00374085	0.00350326	0.00539924	0.00430791	0.000863834		#DIV/0!	3.03171	3.02639	3.39347	3.62166	3.26831	0.291564
		36:4	876.56	#DIV/0!	0.00668128	0.00749431	0.0057823	0.00835318	0.00707777	0.00110085		#DIV/0!	4.41466	6.06299	5.60108	5.60308	5.42045	0.70485
		36:3	878.575	#DIV/0!	0.0165578	0.0113053	0.00829669	0.0149551	0.0127787	0.00370934		#DIV/0!	10.9406	9.1461	8.03666	10.0314	9.5387	1.24075
		36:2	880.591	#DIV/0!	0.00422059	0.00319072	0.00176837	0.0034217	0.00315034	0.00102152		#DIV/0!	2.78876	2.58133	1.71295	2.29518	2.34455	0.46717
		36:1	882.607	#DIV/0!	0.00157183	0.00060438	0.000743676	0.0010192	0.000984771	0.000427647		#DIV/0!	1.03859	0.488951	0.720368	0.683651	0.732889	0.227698
		36:0	884.622	#DIV/0!	0.0256023	0.0254301	0.0240757	0.0247802	0.0249721	0.000694558							#DIV/0!	#DIV/0!
		38:6	900.56	#DIV/0!	0.000843211	0.00101007	0.00108002	0.00114487	0.00101954	0.000129805		#DIV/0!	0.557153	0.81716	1.04617	0.76795	0.797108	0.200717
		38:5	902.575	#DIV/0!	0.00103281	0.000533438	0.000575421	0.000698297	0.000709991	0.000226294		#DIV/0!	0.682429	0.431558	0.557387	0.468398	0.534943	0.111613
		38:4	904.591	#DIV/0!	0.00151712	0.00148511	0.00183028	0.00215587	0.0017471	0.00031387		#DIV/0!	1.00244	1.20147	1.77291	1.4461	1.35573	0.332073
		40:10	920.528	#DIV/0!	0.000916918	0.000786308	0.000530871	0.00108191	0.000829002	0.000232664		#DIV/0!	0.605855	0.636133	0.514233	0.725717	0.620484	0.0872201
		40:9	922.544	#DIV/0!	0.000262283	0.000558827	0.000351337	0.00068099	0.000463359	0.000191013		#DIV/0!	0.173304	0.452098	0.340326	0.456789	0.355629	0.132936
		40:8	924.56	#DIV/0!	0.000629044	0.000154113	0.000807284	0.000262622	0.000463266	0.000306412		#DIV/0!	0.415642	0.12468	0.781983	0.176159	0.374616	0.299713
		40:7	926.575	#DIV/0!	0.00019961	0.000749635	0.000123986	0.000467301	0.000385133	0.000284154		#DIV/0!	0.131893	0.606464	0.1201	0.313453	0.292977	0.226957
		40:6	928.591	#DIV/0!	0.000335459	0.000177005	0.000487317	0.000977124	0.000494226	0.000345965		#DIV/0!	0.221655	0.143199	0.472044	0.655428	0.373082	0.234726
		40:5	930.607	#DIV/0!	0.00204903	0.00257653	0.00092085	0.00100627	0.00163817	0.000808944		#DIV/0!	1.3539	2.08444	0.891989	0.674981	1.25133	0.623406
		40:4	932.622	#DIV/0!	0.00104412	0.000714626	0.00057924	0.00137642	0.000928602	0.000356709		#DIV/0!	0.689906	0.578141	0.561086	0.923263	0.688099	0.166862
		40:3	934.638	#DIV/0!	0.000943707	0.000394009	0.00021076	2.68725e-05	0.000393837	0.000396038		#DIV/0!	0.623556	0.318758	0.204155	0.0180253	0.291124	0.253917
		40:2	936.654	#DIV/0!	0.00025222	0.000565294	0.000480457	0.0012041	0.000625517	0.000407748		#DIV/0!	0.166655	0.45733	0.465399	0.807675	0.474265	0.26214
		40:0	940.685	#DIV/0!	0.000919918	0.000270736	0.000848879	0.000593098	0.000658157	0.000293951		#DIV/0!	0.607837	0.219028	0.822274	0.397834	0.511743	0.260973
		42:2	964.685	#DIV/0!	0.00126527	0.00129978	0.00137583	0.00196791	0.0014772	0.000330387		#DIV/0!	0.836029	1.05153	1.33271	1.32002	1.13507	0.237819
		44:6	984.654	#DIV/0!	0.000727062	0.000856016	0.000637127	0.000907934	0.000782035	0.000122942		#DIV/0!	0.480407	0.692527	0.617159	0.609017	0.599777	0.0880137
		44:5	986.669	#DIV/0!	0.000282066	0.000511404	0.000313447	0.000916496	0.000505853	0.000291981		#DIV/0!	0.186376	0.413732	0.303623	0.61476	0.379623	0.182184
									#DIV/0!	#DIV/0!		#DIV/0!	0	0	0	0
			sum	#DIV/0!	0.151343	0.123608	0.103236	0.149082	0.131817	0.02283
sample run																	mol%
PI	PI Lotus Root -P myc			103.1	104	101.1	100.5	99.6	mg
ram1 EMS		PI		6.1 a	6.2 a	6.3 a	6.4 a	6.5 a	Mean	StdDev							Mean	StdDev
		28:0	772.497	0.000760778	0.000796753	0.00137667	0.000913745	0.000853773	0.000940344	0.000250721		1.36429	1.54089	2.67331	1.36976	1.57685	1.70502	0.549872
		32:2	824.528	0.000410512	0.000474647	0.000875291	0.000586319	0.000346288	0.000538612	0.000208038		0.736164	0.91795	1.6997	0.878932	0.639566	0.974462	0.420484
		32:1	826.544	0.000128765	0.00028946	0.000450739	0.000258184	3.40711e-05	0.000232244	0.000159426		0.230912	0.559805	0.875274	0.387035	0.0629267	0.42319	0.312694
		32:0	828.56	0.00205544	0.00263023	0.00299331	0.00300065	0.00330657	0.00279724	0.000478902		3.68599	5.08676	5.81261	4.49818	6.10697	5.0381	0.982909
		34:4	848.528	0.00045089	0.000653344	0.000643639	0.00132763	0.000643046	0.00074371	0.000337277		0.808572	1.26354	1.24986	1.99021	1.18766	1.29997	0.428474
		34:3	850.544	0.0145604	0.0147681	0.0126474	0.0181643	0.015263	0.0150806	0.00198942		26.1109	28.5609	24.5595	27.2295	28.1896	26.9301	1.62989
		34:2	852.56	0.0174488	0.0125565	0.0134993	0.0192622	0.0140167	0.0153567	0.00285992		31.2906	24.2838	26.2138	28.8754	25.8878	27.3103	2.76938
		34:1	854.575	0.00156179	0.00304281	0.00153652	0.0029104	0.00280047	0.0023704	0.000754635		2.80073	5.88468	2.9837	4.36288	5.17226	4.24085	1.34526
		34:0	856.591	0.154219	0.152885	0.15727	0.158209	0.159639	0.156444	0.00281165
		36:6	872.528	0.00294036	0.00237577	0.00178324	0.00248547	0.00259704	0.00243638	0.000422041		5.27289	4.59464	3.46282	3.72589	4.79652	4.37055	0.755884
		36:5	874.544	0.00330541	0.0017959	0.0022552	0.003636	0.00228767	0.00265604	0.00077753		5.92753	3.47321	4.3793	5.45061	4.22514	4.69116	0.987829
		36:4	876.56	0.00172615	0.00187145	0.00228576	0.00253987	0.00155076	0.0019948	0.000408141		3.09547	3.61931	4.43863	3.80744	2.86414	3.565	0.619804
		36:3	878.575	0.0015019	0.00107133	0.00102638	0.00162103	0.00150489	0.0013451	0.000275133		2.69333	2.07191	1.99308	2.43003	2.77941	2.39355	0.354936
		36:2	880.591	0.00129212	0.00148218	0.000606095	0.00162574	0.00100671	0.00120257	0.000406021		2.31713	2.86648	1.17696	2.43709	1.85931	2.13139	0.642901
		36:1	882.607	0.000678446	0.000652554	0.000805995	0.000565223	0.000689985	0.00067844	8.64463e-05		1.21664	1.26202	1.56513	0.847307	1.27435	1.23309	0.255876
		36:0	884.622	0.0207828	0.0232379	0.0240254	0.0262904	0.0247728	0.0238218	0.00203816
		38:6	900.56	0.00101372	0.000904498	0.000644978	0.000639724	0.000650934	0.00077077	0.000176255		1.81788	1.74927	1.25246	0.95899	1.20222	1.39616	0.371453
		38:5	902.575	0.000614419	0.000596379	0.000386441	0.000115012	0.000706119	0.000483674	0.000236983		1.10183	1.15338	0.750416	0.172411	1.30415	0.896435	0.45276
		38:4	904.591	0.000618547	0.000646168	0.000940109	0.00092755	0.000692837	0.000765042	0.000156415		1.10923	1.24966	1.82556	1.39046	1.27962	1.37091	0.273224
		40:10	920.528	0.000354772	0.000312341	0.000399244	0.00032481	0.000654377	0.000409109	0.000141135		0.636205	0.604055	0.775278	0.486913	1.20858	0.742207	0.280223
		40:9	922.544	8.0014e-05	0.000237747	0.000284826	0.00035536	0.000210167	0.000233623	0.000101986		0.143488	0.459794	0.553094	0.532708	0.388161	0.415449	0.165356
		40:8	924.56	0.000513929	0.000177817	0.000421017	0.000306775	0.000337544	0.000351416	0.000126072		0.921619	0.343891	0.817557	0.459876	0.623417	0.633272	0.240317
		40:7	926.575	0.000293281	0.000410753	0.000541126	0.000368693	6.95364e-05	0.000336678	0.000174326		0.525936	0.794381	1.05079	0.552696	0.128428	0.610447	0.342985
		40:6	928.591	3.28267e-05	0.000132361	0.000148657	0.000170593	9.10103e-05	0.00011509	5.44352e-05		0.0588674	0.255982	0.288672	0.255731	0.168089	0.205468	0.0933942
		40:5	930.607	0.000934634	0.000623746	0.000900282	0.00114742	0.000730178	0.000867251	0.000201375		1.67606	1.2063	1.74823	1.72005	1.34858	1.53985	0.246112
		40:4	932.622	0.000151778	0.000558287	0.000319786	0.000289216	0.000466545	0.000357122	0.000158597		0.272181	1.07971	0.620981	0.433554	0.861672	0.653619	0.32397
		40:3	934.638	0.000672525	6.4739e-05	0.000322715	0.000241472	0.000310612	0.000322412	0.00022117		1.20603	0.125203	0.626668	0.361983	0.573676	0.578711	0.402644
		40:2	936.654	0.000150888	0.000378049	0.000401471	0.000287624	0.00028489	0.000300584	9.87449e-05		0.270584	0.731132	0.779602	0.431167	0.52617	0.547731	0.211106
		40:0	940.685	0.000418157	0.000525694	0.00124351	0.000727055	0.000747262	0.000732336	0.000317396		0.749872	1.01667	2.41473	1.0899	1.38014	1.33026	0.646437
		42:2	964.685	0.000726209	0.000711851	0.00117977	0.000991521	0.000618952	0.00084566	0.000232633		1.3023	1.37669	2.29095	1.48636	1.14316	1.51989	0.448729
		44:6	984.654	0.000229406	0.000492223	0.00033326	0.000270583	0.000180127	0.000301119	0.000120694		0.411389	0.951941	0.647145	0.405622	0.33268	0.549755	0.254106
		44:5	986.669	0.000136851	0.00047366	0.000244165	0.000647949	0.000492039	0.000398933	0.000205488		0.245412	0.916041	0.474135	0.971319	0.908757	0.703133	0.324609
												0	0	0	0	0
			sum	0.0557637	0.0517073	0.0514969	0.0667081	0.0541441	0.055964	0.00626225
sample run																	mol%
PI	PI Lotus Root -P myc			104.4	99.5	103.6	103.4	100.7	mg
ram1 LORE1		PI		7.1 a	7.2 a	7.3 a	7.4 a	7.5 a	Mean	StdDev							Mean	StdDev
		28:0	772.497	0.000606093	0.00110407	0.000792936	0.00265136	0.000623058	0.0011555	0.0008598		0.73856	1.63037	1.20271	3.90156	0.930933	1.68083	1.28579
		32:2	824.528	0.000213623	0.000271093	0.000347045	0.000378435	0.000514892	0.000345018	0.000114791		0.260312	0.400322	0.526393	0.556879	0.769319	0.502645	0.189615
		32:1	826.544	0.000221837	0.000344376	0.000496539	0.000471759	7.94707e-05	0.000322796	0.000174816		0.270321	0.508539	0.753142	0.694209	0.11874	0.46899	0.27165
		32:0	828.56	0.00321159	0.0029325	0.0019514	0.00205977	0.00245732	0.00252252	0.000544858		3.91351	4.33042	2.95985	3.03102	3.67156	3.58127	0.584959
		34:4	848.528	0.000526166	0.000317059	0.000991613	0.00083853	0.000285029	0.00059168	0.000314096		0.641164	0.4682	1.50406	1.23392	0.425873	0.854645	0.48589
		34:3	850.544	0.0248351	0.0210795	0.0201277	0.0157226	0.0209304	0.0205391	0.00325073		30.2631	31.1281	30.5294	23.1363	31.2729	29.2659	3.45176
		34:2	852.56	0.0262081	0.0192288	0.0227904	0.0164778	0.0204593	0.0210329	0.00368118		31.9361	28.3951	34.5682	24.2477	30.569	29.9432	3.89196
		34:1	854.575	0.00223683	0.0020812	0.00132635	0.00417835	0.00165502	0.00229555	0.00111175		2.72571	3.0733	2.01179	6.14858	2.47283	3.28644	1.64608
		34:0	856.591	0.152299	0.159799	0.153475	0.153772	0.157895	0.155448	0.00322249
		36:6	872.528	0.00289876	0.00300587	0.0020693	0.00239419	0.00322821	0.00271927	0.000474738		3.53231	4.43876	3.13869	3.52313	4.82338	3.89125	0.70699
		36:5	874.544	0.00331624	0.00304148	0.00283459	0.00301524	0.00287728	0.00301697	0.000189035		4.04103	4.49134	4.29947	4.43702	4.29906	4.31358	0.174307
		36:4	876.56	0.00339249	0.0028694	0.00157061	0.00295452	0.00181159	0.00251972	0.000786655		4.13395	4.23724	2.38228	4.34767	2.70676	3.56158	0.93855
		36:3	878.575	0.00231246	0.00223906	0.00211584	0.00153991	0.00139688	0.00192083	0.000421987		2.81787	3.30641	3.20927	2.26603	2.08714	2.73734	0.547252
		36:2	880.591	0.00224527	0.00112002	0.00160216	0.00136323	0.00120422	0.00150698	0.000451716		2.73599	1.65394	2.43012	2.00604	1.79927	2.12507	0.4496
		36:1	882.607	0.000580079	0.000429287	0.000526096	0.000625428	0.00101587	0.000635351	0.000224914		0.706861	0.633926	0.797974	0.920338	1.51784	0.915389	0.353365
		36:0	884.622	0.0228883	0.0261854	0.0240791	0.0253963	0.0243355	0.0245769	0.00126649
		38:6	900.56	0.000950113	0.00095872	0.000411533	0.00044994	0.000639932	0.000682048	0.000263264		1.15777	1.41574	0.624207	0.662101	0.956145	0.963192	0.334767
		38:5	902.575	6.19902e-05	6.10693e-05	0.00064953	0.000543488	0.000583014	0.000379818	0.000293017		0.0755387	0.0901809	0.985197	0.79976	0.871103	0.564356	0.444522
		38:4	904.591	0.00119827	0.000837052	0.000638116	0.00120249	0.001179	0.00101099	0.000259453		1.46016	1.23607	0.967885	1.76951	1.76159	1.43904	0.345282
		40:10	920.528	0.000162637	0.00038249	0.000150647	0.00066936	0.000557999	0.000384626	0.000231927		0.198182	0.564821	0.228499	0.984985	0.833727	0.562043	0.352259
		40:9	922.544	0.000393945	0.000576437	0.0003598	0.00102041	0.000256041	0.000521326	0.000302		0.480045	0.851222	0.545739	1.50157	0.38256	0.752227	0.454061
		40:8	924.56	0.000457129	0.000596615	0.000665692	0.000497671	0.000466262	0.000536674	9.08912e-05		0.557039	0.881019	1.00971	0.73234	0.696659	0.775354	0.174494
		40:7	926.575	0.000587833	0.000449404	0.000296209	0.000632213	0.000324387	0.000458009	0.000151087		0.716309	0.663634	0.449286	0.930323	0.484678	0.648846	0.194149
		40:6	928.591	0.000450989	0.000251003	4.22248e-05	0.000390223	0.000279651	0.000282818	0.000157103		0.549557	0.370655	0.0640459	0.574227	0.417836	0.395264	0.204117
		40:5	930.607	0.00113137	0.000726677	0.000874177	0.00140665	0.000542265	0.000936229	0.000339981		1.37864	1.07308	1.32594	2.06993	0.810218	1.33156	0.470652
		40:4	932.622	0.000588042	0.000538669	-6.86754e-05	0.000325856	0.000810886	0.000438956	0.000332033		0.716564	0.795451	-0.104166	0.479508	1.21157	0.619786	0.483276
		40:3	934.638	0.000219988	5.97811e-05	0.000317113	0.000275615	0.000214035	0.000217306	9.77155e-05		0.268068	0.0882786	0.480992	0.405576	0.319797	0.312542	0.149462
		40:2	936.654	0.000394165	0.000408323	0.000119573	0.00109984	0.00030683	0.000465746	0.000372687		0.480314	0.602969	0.181366	1.61845	0.458447	0.668309	0.553066
		40:0	940.685	0.000998929	0.000638753	0.000626635	0.00183923	0.000586896	0.000938088	0.000530494		1.21725	0.943245	0.95047	2.70649	0.876902	1.33887	0.775557
		42:2	964.685	0.000910086	0.000673548	0.000948584	0.0012889	0.000819195	0.000928062	0.000227803		1.10899	0.994626	1.4388	1.89666	1.22399	1.33261	0.355478
		44:6	984.654	0.000559222	0.000333057	0.000164008	0.000999972	0.000513026	0.000513857	0.000313628		0.681445	0.491824	0.248765	1.47149	0.766531	0.732011	0.458747
		44:5	986.669	0.000194769	0.00016338	0.000191154	0.000643341	0.000310317	0.000300592	0.000199733		0.237338	0.241262	0.289939	0.946697	0.463655	0.435778	0.300125
												0	0	0	0	0
			sum	0.0820642	0.0677187	0.065929	0.0679563	0.0669283	0.0701193	0.00672426
sample run																	mol%
PI	PI Lotus Root -P myc			102.2	105.5	103.4	102.1	99.4	mg
dis-1		PI		4.1 a	4.2 a	4.3 a	4.4 a	4.5 a	Mean	StdDev							Mean	StdDev
		28:0	772.497	0.00033388	0.000453569	#DIV/0!	0.00039141	0.00119251	0.000592841	0.000402753		0.528962	0.670854	#DIV/0!	0.565452	1.81339	0.894665	0.615432
		32:2	824.528	0.000441042	0.000881766	#DIV/0!	0.000127333	0.000284693	0.000433709	0.000325003		0.698738	1.30418	#DIV/0!	0.183952	0.43292	0.654948	0.481164
		32:1	826.544	0.000690292	0.000274045	#DIV/0!	0.000558584	0.000329433	0.000463089	0.000195228		1.09362	0.405328	#DIV/0!	0.80696	0.500954	0.701716	0.31242
		32:0	828.56	0.00214162	0.002908	#DIV/0!	0.00216552	0.00232946	0.00238615	0.000357776		3.39294	4.30109	#DIV/0!	3.12842	3.5423	3.59119	0.503258
		34:4	848.528	0.000287172	0.000385282	#DIV/0!	0.000356955	0.000848698	0.000469526	0.000256121		0.454963	0.569853	#DIV/0!	0.515676	1.29058	0.707767	0.391364
		34:3	850.544	0.0217437	0.0186845	#DIV/0!	0.0210898	0.0228902	0.021102	0.00177521		34.4483	27.6354	#DIV/0!	30.4674	34.8082	31.8398	3.42422
		34:2	852.56	0.0199825	0.018998	#DIV/0!	0.0244359	0.0183065	0.0204307	0.00275726		31.658	28.0991	#DIV/0!	35.3014	27.838	30.7241	3.51399
		34:1	854.575	0.00199467	0.00295268	#DIV/0!	0.00212073	0.00122134	0.00207235	0.000708888		3.16013	4.36718	#DIV/0!	3.06371	1.85724	3.11207	1.02543
		34:0	856.591	0.155577	0.150711	#DIV/0!	0.15573	0.15996	0.155494	0.00378081
		36:6	872.528	0.00122007	0.00217867	#DIV/0!	0.00205286	0.00268597	0.00203439	0.000607955		1.93294	3.22238	#DIV/0!	2.96567	4.08443	3.05136	0.885942
		36:5	874.544	0.00239115	0.00314973	#DIV/0!	0.00284328	0.00276262	0.0027867	0.000312001		3.78827	4.65863	#DIV/0!	4.10755	4.20099	4.18886	0.359591
		36:4	876.56	0.00229482	0.00367449	#DIV/0!	0.00176863	0.00186321	0.00240029	0.000879803		3.63566	5.43478	#DIV/0!	2.55505	2.8333	3.6147	1.29699
		36:3	878.575	0.00198279	0.00268056	#DIV/0!	0.00287097	0.00219548	0.00243245	0.000413205		3.1413	3.9647	#DIV/0!	4.14756	3.33857	3.64803	0.483854
		36:2	880.591	0.001338	0.00187601	#DIV/0!	0.00149731	0.00139886	0.00152754	0.000241407		2.11978	2.77473	#DIV/0!	2.16309	2.12718	2.29619	0.319583
		36:1	882.607	0.000575398	0.000509374	#DIV/0!	0.000641084	0.000938665	0.00066613	0.000189479		0.911597	0.753393	#DIV/0!	0.926143	1.42739	1.00463	0.292494
		36:0	884.622	0.0243185	0.0238236	#DIV/0!	0.0233857	0.02335	0.0237195	0.000453736
		38:6	900.56	0.000504076	0.00068902	#DIV/0!	0.00029884	0.000330385	0.000455581	0.000179895		0.798603	1.0191	#DIV/0!	0.43172	0.502402	0.687956	0.27202
		38:5	902.575	0.000660082	0.000113098	#DIV/0!	0.000533068	7.08651e-05	0.000344278	0.000296408		1.04576	0.167278	#DIV/0!	0.770098	0.107761	0.522724	0.459455
		38:4	904.591	0.000497688	0.000839115	#DIV/0!	0.00061719	0.000555222	0.000627304	0.000149401		0.788482	1.2411	#DIV/0!	0.891624	0.844301	0.941376	0.204213
		40:10	920.528	0.000561357	0.000820351	#DIV/0!	0.000500102	0.000370797	0.000563152	0.000188971		0.889351	1.21334	#DIV/0!	0.722474	0.563855	0.847256	0.277897
		40:9	922.544	0.000263825	0.000427666	#DIV/0!	0.000259241	0.000890557	0.000460322	0.000297328		0.417975	0.632543	#DIV/0!	0.374513	1.35423	0.694815	0.45385
		40:8	924.56	0.000258601	0.000180141	#DIV/0!	0.000168308	8.28418e-05	0.000172473	7.19444e-05		0.409699	0.266438	#DIV/0!	0.243146	0.125974	0.261314	0.116464
		40:7	926.575	0.000325131	0.000544132	#DIV/0!	0.000503027	0.000454455	0.000456686	9.50547e-05		0.515101	0.804802	#DIV/0!	0.726699	0.691069	0.684418	0.122465
		40:6	928.591	9.06896e-05	0.00023311	#DIV/0!	0.000122445	-2.55384e-06	0.000110923	9.72092e-05		0.143678	0.344783	#DIV/0!	0.17689	-0.00388351	0.165367	0.143107
		40:5	930.607	0.000197452	0.000777666	#DIV/0!	0.000615012	0.0005962	0.000546582	0.000246601		0.31282	1.15021	#DIV/0!	0.888477	0.906615	0.814531	0.355126
		40:4	932.622	0.000290577	0.000126654	#DIV/0!	0.000410955	0.000301441	0.000282407	0.000117207		0.460357	0.187329	#DIV/0!	0.593687	0.458388	0.42494	0.170595
		40:3	934.638	0.000319006	0.000143576	#DIV/0!	0.000275629	0.000151768	0.000222495	8.82574e-05		0.505397	0.212357	#DIV/0!	0.398188	0.230787	0.336682	0.140141
		40:2	936.654	0.000151122	0.000433634	#DIV/0!	0.00023624	0.000586713	0.000351927	0.00019622		0.23942	0.641369	#DIV/0!	0.341284	0.892188	0.528565	0.296438
		40:0	940.685	0.000594463	0.00100148	#DIV/0!	0.000673977	0.000277406	0.000636832	0.000297395		0.941801	1.48125	#DIV/0!	0.973662	0.421839	0.954637	0.432712
		42:2	964.685	0.000411121	0.00084504	#DIV/0!	0.000513747	0.001308	0.000769477	0.000403954		0.651334	1.24986	#DIV/0!	0.742186	1.98902	1.1581	0.613363
		44:6	984.654	0.000440435	0.000223019	#DIV/0!	0.000335426	0.000102808	0.000275422	0.00014534		0.697777	0.329858	#DIV/0!	0.484573	0.156336	0.417136	0.230175
		44:5	986.669	0.000137125	0.000606325	#DIV/0!	0.000237231	0.000436498	0.000354295	0.00020908		0.217245	0.896789	#DIV/0!	0.342717	0.663763	0.530129	0.308392
												0	0	#DIV/0!	0	0
			sum	0.0631198	0.0676107	#DIV/0!	0.0692208	0.0657611	0.0664281	0.00261963
sample run																	mol%
PI	PI Lotus Root -P myc			102.4	102.8	103.3	101.7	103.9	mg
dis-4		PI		5.1 a	5.2 a	5.3 a	5.4 a	5.5 a	Mean	StdDev							Mean	StdDev
		28:0	772.497	0.000633495	0.000479775	0.000557366	0.000682207	0.000804154	0.0006314	0.00012339		0.887408	0.671597	0.709936	1.24913	1.00914	0.905442	0.23564
		32:2	824.528	0.000825197	0.00120346	0.000662223	0.00077499	0.000543876	0.000801949	0.000249299		1.15595	1.68462	0.843495	1.41902	0.682515	1.15712	0.409407
		32:1	826.544	0.00117293	0.000262833	0.000508415	0.000568943	0.000523662	0.000607357	0.00033795		1.64306	0.367918	0.647584	1.04174	0.657148	0.87149	0.493448
		32:0	828.56	0.00234973	0.00233989	0.00149687	0.0021137	0.00244961	0.00214996	0.000385231		3.29154	3.27542	1.90662	3.8702	3.07404	3.08356	0.72183
		34:4	848.528	0.000585897	0.000755522	0.000489507	0.000338788	0.00057912	0.000549767	0.000152189		0.820734	1.05759	0.6235	0.620325	0.726743	0.769779	0.180983
		34:3	850.544	0.0166654	0.0161236	0.0167034	0.0113697	0.0182689	0.0158262	0.00261677		23.3451	22.57	21.2756	20.818	22.9259	22.1869	1.08842
		34:2	852.56	0.0285674	0.0264181	0.0325192	0.0200631	0.0335721	0.028228	0.005409		40.0176	36.9805	41.4207	36.7358	42.1299	39.4569	2.49263
		34:1	854.575	0.00149358	0.00258291	0.00232197	0.00180927	0.00253397	0.00214834	0.000477333		2.09223	3.6156	2.95757	3.3128	3.1799	3.03162	0.576633
		34:0	856.591	0.155273	0.154669	0.153921	0.156342	0.153032	0.154647	0.00126523
		36:6	872.528	0.00162256	0.00282937	0.00282356	0.00116643	0.00207814	0.00210401	0.000734066		2.27291	3.96059	3.59646	2.13575	2.60788	2.91472	0.817234
		36:5	874.544	0.00279757	0.00243131	0.00349564	0.00191275	0.00291979	0.00271141	0.000587831		3.91887	3.40338	4.45251	3.50226	3.66407	3.78822	0.419416
		36:4	876.56	0.00341446	0.00333652	0.00290376	0.00322854	0.00306364	0.00318939	0.000206901		4.78302	4.67052	3.69861	5.91149	3.8446	4.58165	0.885992
		36:3	878.575	0.00388744	0.00264635	0.00375915	0.00305014	0.00342418	0.00335345	0.000511551		5.44558	3.7044	4.78816	5.58483	4.29704	4.764	0.787355
		36:2	880.591	0.00140323	0.00183117	0.00191355	0.00104885	0.0010669	0.00145274	0.000409268		1.96566	2.5633	2.43735	1.92046	1.33886	2.04513	0.485542
		36:1	882.607	0.000256468	0.000367217	0.00133226	0.000470696	0.00108908	0.000703145	0.000477267		0.359264	0.514036	1.69694	0.86185	1.3667	0.959759	0.56522
		36:0	884.622	0.0215002	0.0249186	0.0227178	0.0229874	0.0215257	0.0227299	0.00139812
		38:6	900.56	0.00104944	0.000621555	0.000540233	0.000806561	0.000754698	0.000754497	0.000195757		1.47007	0.870062	0.688112	1.47682	0.947078	1.09043	0.362075
		38:5	902.575	0.000107983	0.000367241	0.000432176	0.000204899	0.000369583	0.000296376	0.000134799		0.151264	0.514069	0.550477	0.375172	0.463793	0.410955	0.159382
		38:4	904.591	0.000654234	0.000650216	0.000895866	0.000488846	0.000834345	0.000704702	0.000162373		0.916461	0.910183	1.14109	0.895083	1.04703	0.98197	0.107874
		40:10	920.528	0.000309322	0.000447458	0.000416628	0.000518014	0.000524087	0.000443102	8.77314e-05		0.433303	0.626359	0.530672	0.94849	0.657681	0.639301	0.193868
		40:9	922.544	2.30964e-05	0.000470627	0.000459351	0.000134592	0.000408386	0.000299211	0.000206329		0.0323538	0.658791	0.585091	0.24644	0.512488	0.407033	0.260951
		40:8	924.56	0.000267916	0.000197152	0.000152853	0.000125128	0.000461314	0.000240873	0.000134519		0.3753	0.275977	0.194694	0.229111	0.578907	0.330798	0.154441
		40:7	926.575	0.000337722	0.000240139	0.000578311	0.000453648	0.00017752	0.000357468	0.000161678		0.473086	0.336151	0.736613	0.830635	0.222772	0.519851	0.258728
		40:6	928.591	4.62436e-05	0.000315439	-3.2347e-05	7.7381e-05	0.000128661	0.000107075	0.00013029		0.0647787	0.441556	-0.0412015	0.141686	0.161457	0.153655	0.179555
		40:5	930.607	0.000390532	0.00066964	0.000573735	0.000410287	0.000505594	0.000509957	0.000115954		0.547063	0.937372	0.730784	0.75124	0.634475	0.720187	0.146257
		40:4	932.622	0.000365322	0.000281344	0.000326984	0.000304255	0.000366245	0.00032883	3.7396e-05		0.511749	0.39383	0.416491	0.557094	0.459604	0.467754	0.0672242
		40:3	934.638	0.00011959	0.000723384	0.000481178	6.20062e-05	0.0001707	0.000311372	0.000281665		0.167523	1.01261	0.612892	0.113534	0.214213	0.424153	0.383509
		40:2	936.654	0.000373917	0.000471135	0.000276023	0.000451812	0.000186688	0.000351915	0.000120142		0.523788	0.659503	0.351579	0.827273	0.234276	0.519284	0.236586
		40:0	940.685	0.000502084	0.000879207	0.000733099	0.000924514	0.000506071	0.000708995	0.000199995		0.703326	1.23073	0.933772	1.6928	0.635073	1.03914	0.433334
		42:2	964.685	0.000718784	0.000735437	0.000771969	0.000461246	0.000729539	0.000683395	0.000125783		1.00688	1.02948	0.983281	0.844547	0.915505	0.955939	0.0754881
		44:6	984.654	0.000380469	0.000321546	0.000162935	0.000259773	0.000230007	0.000270946	8.37003e-05		0.532967	0.450105	0.207536	0.475647	0.288637	0.390978	0.136885
		44:5	986.669	6.50663e-05	0.000438399	0.000253624	0.0003336	0.00041644	0.000301426	0.000150977		0.0911458	0.613678	0.323049	0.610825	0.522594	0.432258	0.224301
												0	0	0	0	0
			sum	0.071387	0.071438	0.0785094	0.0546146	0.079687	0.0711272	0.0100075
sample run																	mol%
PI	PI Lotus Root -P myc			103.9	104.2	102.7	103.6	103.9	mg
ram2-EMS		PI		8.1 a	8.2 a	8.3 a	8.4 a	8.5 a	Mean	StdDev							Mean	StdDev
		28:0	772.497	0.000688301	0.0004154	0.0011224	0.000742257	0.00133452	0.000860576	0.00036573		1.58583	1.01606	2.11176	1.96156	2.30101	1.79524	0.508582
		32:2	824.528	0.000452387	0.000565866	0.0010557	0.000561196	0.000459535	0.000618936	0.000250029		1.04229	1.38409	1.98626	1.48307	0.79234	1.33761	0.455137
		32:1	826.544	0.000271463	0.000306941	0.000555803	0.000341482	0.000694256	0.000433989	0.000182819		0.625446	0.750771	1.04573	0.902433	1.19705	0.904285	0.227508
		32:0	828.56	0.00266657	0.00294316	0.0069698	0.00472716	0.004802	0.00442174	0.00173186		6.14372	7.1989	13.1135	12.4924	8.27971	9.44564	3.16408
		34:4	848.528	0.000365972	0.000244714	0.000794989	0.000559845	0.000804373	0.000553979	0.000250903		0.843192	0.598565	1.49575	1.4795	1.38692	1.16078	0.412877
		34:3	850.544	0.0131699	0.0104656	0.0111342	0.00780881	0.0151983	0.0115553	0.00279638		30.3431	25.5985	20.9487	20.6363	26.2052	24.7464	4.04638
		34:2	852.56	0.012673	0.0104683	0.01122	0.00892343	0.0109762	0.0108522	0.00135401		29.1983	25.6051	21.11	23.5819	18.9254	23.6841	3.98053
		34:1	854.575	0.000945637	0.00165065	0.00334639	0.00129005	0.00233202	0.00191295	0.000951692		2.17873	4.03746	6.29613	3.40921	4.02092	3.98849	1.49495
		34:0	856.591	0.153032	0.152591	0.15482	0.153475	0.153032	0.15339	0.000858271
		36:6	872.528	0.00164608	0.00218824	0.00235871	0.00154528	0.00234087	0.00201584	0.000390858		3.79254	5.35238	4.43785	4.08369	4.03618	4.34053	0.61078
		36:5	874.544	0.00120436	0.00155065	0.00147266	0.00199775	0.00236825	0.00171873	0.000461819		2.77482	3.79286	2.77076	5.27944	4.08339	3.74025	1.04422
		36:4	876.56	0.000840781	0.0012227	0.00104485	0.00104725	0.00153194	0.0011375	0.000258658		1.93714	2.9907	1.96585	2.76755	2.64141	2.46053	0.481324
		36:3	878.575	0.00127682	0.0016298	0.00171541	0.0015993	0.00205188	0.00165464	0.000277451		2.94178	3.98644	3.22749	4.22647	3.5379	3.58401	0.528299
		36:2	880.591	0.00140523	0.00126857	0.00103808	0.000762375	0.00109567	0.00111398	0.000244155		3.23762	3.10288	1.95311	2.01472	1.88917	2.4395	0.670252
		36:1	882.607	0.000654051	0.000401068	0.000686143	0.000374813	0.00082743	0.000588701	0.000194751		1.50692	0.981001	1.29096	0.990516	1.42667	1.23921	0.243931
		36:0	884.622	0.0221538	0.0256231	0.0232885	0.0252437	0.0215551	0.0235728	0.00181389
		38:6	900.56	0.000257547	0.00030774	0.000803474	0.000248797	0.000640368	0.000451585	0.000254426		0.593382	0.752724	1.51171	0.657494	1.10414	0.923889	0.38325
		38:5	902.575	0.000241941	4.81575e-05	0.000216191	0.000186242	0.000612762	0.000261059	0.000210356		0.557427	0.117792	0.406757	0.492181	1.05654	0.526139	0.340754
		38:4	904.591	0.000642482	0.000650816	0.000521622	0.000571876	0.0019768	0.00087272	0.000619482		1.48027	1.59188	0.981414	1.51129	3.40845	1.79466	0.933534
		40:10	920.528	0.000580676	0.000153679	0.000389569	0.000207118	0.00053606	0.00037342	0.000190794		1.33787	0.375895	0.732962	0.547349	0.924287	0.783672	0.371351
		40:9	922.544	0.000352513	0.000366064	0.000589531	0.000183405	0.000427556	0.000383814	0.000146365		0.812183	0.895385	1.10918	0.484683	0.737201	0.807727	0.227987
		40:8	924.56	0.00030764	5.28325e-05	0.000319859	0.000429649	0.000331928	0.000288382	0.000140266		0.708797	0.129227	0.601804	1.13543	0.572318	0.629515	0.359362
		40:7	926.575	0.000361679	0.000591033	0.000467461	0.00025684	0.000434318	0.000422266	0.000124204		0.833301	1.44565	0.879513	0.678749	0.748861	0.917215	0.305336
		40:6	928.591	8.0193e-05	0.000156928	0.000113134	0.000173886	0.000204679	0.000145764	4.93731e-05		0.184763	0.383843	0.212857	0.459527	0.352913	0.31878	0.116606
		40:5	930.607	0.000567902	0.000814601	0.000766938	0.000512495	0.00103022	0.000738431	0.000207293		1.30844	1.9925	1.44297	1.35437	1.77633	1.57492	0.296649
		40:4	932.622	5.25799e-05	0.000204491	0.000186147	0.000244901	0.000604704	0.000258565	0.000206517		0.121143	0.50018	0.350229	0.647198	1.04264	0.532279	0.345284
		40:3	934.638	0.000117494	3.88521e-05	0.000690219	0.000288804	0.000323841	0.000291842	0.000252061		0.270704	0.0950314	1.29863	0.763219	0.558373	0.597191	0.468999
		40:2	936.654	0.000392648	0.000312872	5.38521e-05	0.000164045	0.00038991	0.000262665	0.000149111		0.904653	0.765277	0.101321	0.43352	0.672291	0.575413	0.315725
		40:0	940.685	0.000531792	0.00076453	0.00136545	0.000779043	0.00150081	0.000988325	0.000420466		1.22524	1.87002	2.56905	2.05877	2.58772	2.06216	0.563588
		42:2	964.685	0.000596139	0.000684509	0.00130274	0.000848972	0.000995608	0.000885594	0.00027914		1.37349	1.67429	2.45107	2.24357	1.71665	1.89182	0.44248
		44:6	984.654	2.93097e-05	6.41981e-05	0.000583655	0.000214577	0.000676336	0.000313615	0.000298887		0.0675289	0.157027	1.09813	0.567061	1.16615	0.61118	0.512072
		44:5	986.669	3.01264e-05	0.000350595	0.000264984	0.000248558	0.000494084	0.000277669	0.000169144		0.0694106	0.857547	0.498558	0.656862	0.85191	0.586857	0.325566
												0	0	0	0	0
			sum	0.0434031	0.0408835	0.05315	0.0378402	0.0579972	0.0466548	0.00855008
sample run																	mol%
PI	PI Lotus Root -P myc			61	55	60	54	60	mg
ram2 LORE1		PI		9.1 a	9.2 a	9.3 a	9.4 a	9.5 a	Mean	StdDev							Mean	StdDev
		28:0	772.497	0.00263656	0.00215542	0.00268491	0.00233629	0.00235219	0.00243307	0.000222387		2.05803	2.10057	2.11608	1.44525	3.25584	2.19515	0.656015
		32:2	824.528	0.00100902	0.00176716	0.00301735	0.00171844	0.000738925	0.00165018	0.000884443		0.78762	1.72218	2.37809	1.06304	1.0228	1.39475	0.650224
		32:1	826.544	0.000444372	0.000308674	0.000756587	0.00103864	0.000621562	0.000633968	0.000283158		0.346866	0.300819	0.596297	0.642512	0.860349	0.549369	0.229331
		32:0	828.56	0.00800076	0.0060035	0.00760228	0.00828411	0.00665171	0.00730847	0.000955476		6.2452	5.85071	5.99166	5.12461	9.20712	6.48386	1.57828
		34:4	848.528	0.00164277	0.000876327	0.00120611	0.00117234	0.000603689	0.00110025	0.000389695		1.28231	0.854024	0.950587	0.725218	0.83561	0.929549	0.212815
		34:3	850.544	0.0361984	0.0216425	0.0354673	0.0472372	0.0157879	0.0312667	0.0125424		28.2556	21.0917	27.9533	29.2213	21.8531	25.675	3.87427
		34:2	852.56	0.0374266	0.0247765	0.0333363	0.0488677	0.0122054	0.0313225	0.013761		29.2143	24.1459	26.2737	30.2299	16.8944	25.3516	5.30441
		34:1	854.575	0.00279761	0.00835819	0.00536034	0.00568269	0.00679313	0.00579839	0.00204646		2.18375	8.14548	4.2247	3.51536	9.40287	5.49443	3.11422
		34:0	856.591	0.260656	0.289091	0.265	0.294444	0.265	0.274838	0.0156706
		36:6	872.528	0.00384818	0.0029627	0.00189449	0.00317344	0.00256425	0.00288861	0.000724718		3.00379	2.8873	1.49313	1.96311	3.54936	2.57934	0.832996
		36:5	874.544	0.00407566	0.00360344	0.00251194	0.00422178	0.00238238	0.00335904	0.000864442		3.18136	3.51174	1.97976	2.61162	3.29763	2.91642	0.620512
		36:4	876.56	0.00292	0.004144	0.00322051	0.0040413	0.00169044	0.00320325	0.000994543		2.27928	4.03854	2.53822	2.49998	2.33986	2.73917	0.734321
		36:3	878.575	0.00509411	0.00441706	0.00431441	0.00466896	0.00453154	0.00460522	0.000303512		3.97634	4.30464	3.40036	2.88825	6.27244	4.16841	1.29529
		36:2	880.591	0.00213792	0.00174969	0.00208456	0.00322443	0.00100246	0.00203981	0.000802376		1.6688	1.70516	1.64293	1.99466	1.38757	1.67982	0.216018
		36:1	882.607	0.000367961	0.00120552	0.000880787	0.000394151	0.000731917	0.000716067	0.000350627		0.287221	1.17484	0.694184	0.243825	1.0131	0.682634	0.418483
		36:0	884.622	0.0384457	0.0429271	0.0441894	0.0484184	0.0414249	0.0430811	0.00367315
		38:6	900.56	0.000632445	0.000364155	0.00166508	0.00132746	0.00173569	0.00114497	0.000617479		0.493671	0.354887	1.31232	0.821177	2.4025	1.07691	0.82757
		38:5	902.575	0.000157576	0.00112325	0.00126523	0.000310127	0.000248276	0.000620892	0.000528586		0.123	1.09467	0.997178	0.191847	0.343657	0.550069	0.460925
		38:4	904.591	0.00258056	0.00276693	0.00215608	0.00306712	0.00168021	0.00245018	0.000542516		2.01432	2.69651	1.69929	1.89734	2.32571	2.12664	0.391216
		40:10	920.528	0.000784597	0.000536877	0.000546661	0.00122074	0.00067416	0.000752608	0.00028075		0.612437	0.523214	0.430846	0.755161	0.933154	0.650962	0.197955
		40:9	922.544	0.000610377	0.000498733	0.00131707	0.000211817	0.000371343	0.000601867	0.000426467		0.476445	0.48604	1.03803	0.131031	0.514003	0.529111	0.324933
		40:8	924.56	0.000771053	0.00127883	0.000229076	0.00185036	0.000528895	0.000931643	0.000641518		0.601865	1.24628	0.180544	1.14465	0.732083	0.781085	0.431207
		40:7	926.575	0.000210622	0.000207989	0.000918468	0.000708351	0.000214291	0.000451944	0.000338238		0.164406	0.202696	0.723882	0.438191	0.296616	0.365158	0.226611
		40:6	928.591	0.000779013	0.000103217	0.000432177	0.00097388	0.000421825	0.000542022	0.000339753		0.608078	0.100591	0.340616	0.602449	0.583879	0.447123	0.223698
		40:5	930.607	0.00119583	0.00242406	0.00345731	0.00439623	0.00205141	0.00270497	0.00124599		0.933433	2.36237	2.72484	2.71954	2.8395	2.31594	0.793362
		40:4	932.622	0.00115832	0.000632201	0.000634512	0.00028751	-0.000133668	0.000515775	0.000478121		0.904156	0.616111	0.500085	0.177856	-0.18502	0.402638	0.419063
		40:3	934.638	0.00104419	0.00053835	0.00138241	0.00110701	0.000682737	0.00095094	0.000339625		0.815069	0.524649	1.08953	0.684807	0.945027	0.811817	0.21993
		40:2	936.654	0.000426845	0.000582541	0.00143207	0.00123107	0.000255847	0.000785675	0.000516466		0.333185	0.567716	1.12867	0.76155	0.354136	0.629052	0.329415
		40:0	940.685	0.00318475	0.00242561	0.00209897	0.00210447	0.000862518	0.00213526	0.000837835		2.48594	2.36388	1.65428	1.30184	1.19387	1.79996	0.59692
		42:2	964.685	0.0029429	0.00328768	0.00370656	0.0040225	0.00281618	0.00335516	0.000508389		2.29716	3.20401	2.92129	2.48835	3.89807	2.96178	0.633013
		44:6	984.654	0.00187425	0.00146293	0.000520602	0.000576741	0.000347001	0.000956304	0.000671648		1.46299	1.4257	0.410308	0.356776	0.48031	0.827217	0.565213
		44:5	986.669	0.00115734	0.000407466	0.000780707	0.00219655	0.000831142	0.00107464	0.000681235		0.903388	0.397096	0.615307	1.3588	1.15044	0.885007	0.389253
												0	0	0	0	0
			sum	0.128111	0.102611	0.126881	0.161653	0.0722453	0.1183	0.0332286
			sum relevant	0.115881	0.0899972	0.110568	0.143957	0.0652607	0.105133	0.0363793
sample run																	mol%
PI	PI Lotus Root -P myc			99.3	104.2	100.3	103.8	101	mg
MG-20 WT		PI		1.1 a	1.2 a	1.3 a	1.4 a	1.5 a	Mean	StdDev							Mean	StdDev
		28:0	772.497	0.00180961	0.000901136	0.000728429	0.00109508	0.000905051	0.00108786	0.000423807		1.55968	0.841405	0.916198	0.962443	1.16234	1.08841	0.289003
		32:2	824.528	0.00986583	0.0107017	0.00683033	0.0094893	0.00794326	0.00896608	0.00155751		8.50322	9.99236	8.591	8.33993	10.2013	9.12557	0.894276
		32:1	826.544	0.0116118	0.0103771	0.00879041	0.0112193	0.00717266	0.00983424	0.00184026		10.008	9.68924	11.0563	9.86036	9.21167	9.96513	0.679588
		32:0	828.56	0.0053676	0.00341144	0.0026126	0.0039428	0.0021242	0.00349173	0.00126212		4.62626	3.18532	3.28606	3.46524	2.72805	3.45818	0.707392
		34:4	848.528	0.00551633	0.0034936	0.00344657	0.00413371	0.00223165	0.00376437	0.0011968		4.75444	3.26203	4.33501	3.63303	2.86606	3.77011	0.771731
		34:3	850.544	0.0147465	0.0155813	0.01035	0.0147346	0.0113391	0.0133503	0.00233935		12.7098	14.5486	13.0179	12.9499	14.5625	13.5577	0.918039
		34:2	852.56	0.0213345	0.0183999	0.0161679	0.0215219	0.0153027	0.0185454	0.00286473		18.3879	17.1803	20.3355	18.9151	19.6529	18.8943	1.20906
		34:1	854.575	0.00394485	0.0027983	0.00233888	0.00231798	0.00249377	0.00277876	0.000679555		3.40001	2.61282	2.94178	2.03722	3.20269	2.83891	0.536558
		34:0	856.591	0.160121	0.152591	0.158524	0.153179	0.157426	0.156368	0.00332738
		36:6	872.528	0.00296657	0.00254005	0.00190516	0.00323411	0.00167115	0.00246341	0.000669389		2.55684	2.37169	2.39626	2.84238	2.14622	2.46268	0.257817
		36:5	874.544	0.00369115	0.00357668	0.00220747	0.00459336	0.00304092	0.00342192	0.000878743		3.18135	3.33961	2.77649	4.037	3.90538	3.44797	0.521988
		36:4	876.56	0.00518925	0.00536006	0.00467604	0.00766327	0.00446526	0.00547078	0.00127879		4.47254	5.00478	5.88139	6.73507	5.73463	5.56568	0.866785
		36:3	878.575	0.0106424	0.0136998	0.0061686	0.0133949	0.00689033	0.0101592	0.0035302		9.17252	12.7917	7.7587	11.7725	8.84909	10.0689	2.11804
		36:2	880.591	0.0035532	0.00348366	0.00196378	0.00270372	0.00210035	0.00276094	0.000745841		3.06245	3.25275	2.46999	2.37624	2.69743	2.77177	0.377121
		36:1	882.607	0.000741807	0.000928766	0.000233814	0.000669649	0.000495307	0.000613869	0.00026322		0.639353	0.867204	0.294085	0.588539	0.636111	0.605059	0.20484
		36:0	884.622	0.0268482	0.0207792	0.0226471	0.0238768	0.022515	0.0233333	0.00225357
		38:6	900.56	0.00163737	0.00133807	0.000456447	0.00114713	0.000330457	0.000981894	0.00056663		1.41122	1.24938	0.574106	1.00818	0.424398	0.933459	0.424832
		38:5	902.575	0.00058148	0.000349478	0.000697454	0.00127896	0.000481781	0.000677831	0.00035961		0.501169	0.326314	0.877238	1.12405	0.61874	0.689502	0.314825
		38:4	904.591	0.00256859	0.00168153	0.00151891	0.00158532	0.00143604	0.00175808	0.000461939		2.21383	1.57007	1.91045	1.3933	1.84427	1.78638	0.317316
		40:10	920.528	0.000451321	0.000434035	0.000520107	0.000568301	0.000544323	0.000503617	5.85009e-05		0.388987	0.405266	0.654177	0.499467	0.699061	0.529391	0.141753
		40:9	922.544	0.000451733	0.00065707	0.000816725	0.000797763	0.000299208	0.0006045	0.000224552		0.389342	0.613517	1.02726	0.701136	0.384266	0.623103	0.265145
		40:8	924.56	0.000698571	0.000252336	0.000165688	0.000642855	0.000477291	0.000447348	0.000234304		0.602088	0.23561	0.208398	0.56499	0.612973	0.444812	0.204398
		40:7	926.575	0.000568258	0.000481697	0.000601959	0.000234349	0.000492046	0.000475662	0.000144102		0.489773	0.449768	0.757128	0.205964	0.631922	0.506911	0.207584
		40:6	928.591	0.00017645	0.000530821	0.000785705	0.000499245	0.00066973	0.00053239	0.000229578		0.15208	0.495637	0.988238	0.438775	0.860118	0.58697	0.33729
		40:5	930.607	0.00136028	0.000952065	0.00105249	0.00124265	0.00102956	0.00112741	0.000168407		1.17241	0.888959	1.3238	1.09214	1.32224	1.15991	0.181227
		40:4	932.622	0.00107885	0.000538948	0.000814925	0.000510553	0.000613421	0.000711339	0.000237389		0.929844	0.503224	1.02499	0.448713	0.787801	0.738915	0.255172
		40:3	934.638	0.000507903	0.000402816	0.000468711	0.000530663	0.000259046	0.000433828	0.000109077		0.437754	0.376116	0.589532	0.466387	0.332687	0.440495	0.0983073
		40:2	936.654	0.000699234	0.000588224	0.000282819	0.000617931	9.25451e-05	0.000456151	0.000257371		0.60266	0.549235	0.355722	0.543086	0.118853	0.433911	0.199418
		40:0	940.685	0.00159048	0.000684307	0.000532534	0.000991167	0.000706142	0.000900927	0.000419586		1.37082	0.638949	0.669807	0.871114	0.906881	0.891513	0.29297
		42:2	964.685	0.00138782	0.00179437	0.00141107	0.0013171	0.00129435	0.00144094	0.00020338		1.19614	1.67544	1.7748	1.15757	1.66231	1.49325	0.292402
		44:6	984.654	0.000753527	0.000662884	0.000530015	0.00053318	0.000414831	0.000578887	0.000131289		0.649454	0.618945	0.666638	0.468599	0.532757	0.587279	0.0839999
		44:5	986.669	0.000531448	0.000496705	0.000430141	0.000570818	0.000548386	0.0005155	5.48528e-05		0.458047	0.463782	0.54102	0.501679	0.704279	0.533762	0.10098
												0	0	0	0	0
			sum	0.116025	0.107099	0.0795056	0.113782	0.0778649	0.0988551	0.0187119
sample run																	mol%
PI	PI Lotus Root -P myc			101.4	100.8	103.6	100.8	101.4	mg
str		PI		2.1 a	2.2 a	2.3 a	2.4 a	2.5 a	Mean	StdDev							Mean	StdDev
		28:0	772.497	0.000291328	0.000561667	0.000561118	0.000537395	0.00120849	0.000632	0.000341804		0.905553	1.75515	1.85739	1.45967	3.50187	1.89592	0.971019
		32:2	824.528	0.00026235	0.000377132	0.00039938	0.000181341	0.000390774	0.000322195	9.63068e-05		0.815479	1.17849	1.32201	0.492558	1.13236	0.988179	0.333135
		32:1	826.544	0.000308152	0.000232146	0.00014174	6.73123e-05	0.000201353	0.000190141	9.11679e-05		0.95785	0.725429	0.469181	0.182834	0.583464	0.583752	0.288913
		32:0	828.56	0.00218037	0.00188756	0.00279667	0.00386344	0.00211729	0.00256907	0.000797942		6.77739	5.8984	9.25741	10.4939	6.13532	7.71248	2.0479
		34:4	848.528	0.000559935	0.000372487	0.000502511	0.000986887	0.000612401	0.000606844	0.000230474		1.74048	1.16398	1.66339	2.68058	1.77457	1.8046	0.548336
		34:3	850.544	0.00598871	0.00657154	0.00435426	0.00793189	0.00632111	0.0062335	0.00128432		18.6151	20.5353	14.4133	21.5446	18.3168	18.685	2.73812
		34:2	852.56	0.00755971	0.00937566	0.00724883	0.0081849	0.00733073	0.00793997	0.00088242		23.4983	29.2979	23.9947	22.2318	21.2424	24.053	3.12394
		34:1	854.575	0.000812012	0.00147853	0.00117713	0.00201619	0.00210207	0.00151719	0.000548975		2.52403	4.62024	3.89647	5.47637	6.0912	4.52166	1.39338
		34:0	856.591	0.156805	0.157738	0.153475	0.157738	0.156805	0.156512	0.00176082
		36:6	872.528	0.00244248	0.00151347	0.00153419	0.0015767	0.00212114	0.0018376	0.000421743		7.59212	4.72942	5.07841	4.28262	6.14648	5.56581	1.32541
		36:5	874.544	0.00181569	0.00131742	0.00148054	0.00152676	0.0016402	0.00155612	0.00018574		5.64384	4.1168	4.90082	4.14699	4.75283	4.71226	0.628318
		36:4	876.56	0.00130256	0.0007689	0.00106894	0.000741769	0.00114954	0.00100634	0.000244206		4.04883	2.40273	3.53836	2.01479	3.33104	3.06715	0.837299
		36:3	878.575	0.00150554	0.000760802	0.00142005	0.0013388	0.00117642	0.00124032	0.000294263		4.67977	2.37742	4.70058	3.63645	3.40894	3.76063	0.972201
		36:2	880.591	0.00106545	0.000597696	0.000651586	0.000898611	0.000746832	0.000792034	0.000190821		3.3118	1.86773	2.15685	2.4408	2.16411	2.38826	0.554623
		36:1	882.607	0.000571708	0.000954725	0.000439879	0.000876858	0.000606436	0.000689921	0.000217101		1.77708	2.98341	1.45607	2.38172	1.75728	2.07111	0.610735
		36:0	884.622	0.0224035	0.022153	0.0215615	0.0241581	0.0245657	0.0229684	0.00131625
		38:6	900.56	0.000291594	0.000155807	0.000666131	0.000301746	0.000627592	0.000408574	0.00022544		0.906379	0.486878	2.205	0.819603	1.81859	1.24729	0.728173
		38:5	902.575	0.000178913	0.000527575	0.00018914	4.29619e-05	5.39022e-05	0.000198498	0.000196126		0.556126	1.64861	0.626081	0.116693	0.156194	0.620741	0.618585
		38:4	904.591	0.00052216	0.000194324	0.000556764	0.0012178	0.000582704	0.000614751	0.000371952		1.62306	0.607242	1.84297	3.30779	1.68851	1.81392	0.967047
		40:10	920.528	0.00015658	0.000399677	0.000485318	0.000188435	0.000225397	0.000291081	0.000143581		0.486707	1.24894	1.60648	0.511827	0.653139	0.901419	0.500822
		40:9	922.544	0.00042256	0.000458331	0.000285781	0.000570736	0.000588092	0.0004651	0.000122777		1.31347	1.43223	0.945977	1.55023	1.70413	1.38921	0.286855
		40:8	924.56	0.000117509	0.000510062	0.000469623	0.000393763	0.000624122	0.000423016	0.000189989		0.365261	1.59389	1.55453	1.06954	1.80853	1.27835	0.577551
		40:7	926.575	0.000171695	5.94223e-05	0.000225375	7.26692e-05	0.000276089	0.00016105	9.43721e-05		0.53369	0.185688	0.746025	0.197384	0.80003	0.492563	0.292307
		40:6	928.591	0.00018435	6.2481e-05	0.000251162	0.000148532	0.000172109	0.000163727	6.82314e-05		0.573028	0.195246	0.831385	0.403441	0.498724	0.500365	0.233103
		40:5	930.607	0.000443227	0.000716911	0.000535419	0.00059655	0.000653462	0.000589114	0.000105705		1.37771	2.24026	1.77232	1.62035	1.89355	1.78084	0.320982
		40:4	932.622	0.000282132	0.000227078	0.000228899	-3.86766e-05	0.000341589	0.000208204	0.000145766		0.87697	0.709592	0.75769	-0.105053	0.98983	0.645806	0.433637
		40:3	934.638	0.00020343	0.000277807	0.000247029	0.000316035	0.000240696	0.000256999	4.22877e-05		0.632334	0.868115	0.817703	0.858412	0.697471	0.774807	0.104661
		40:2	936.654	0.000330179	7.76231e-05	0.000221319	0.000385577	0.000306037	0.000264147	0.000119881		1.02632	0.242563	0.732599	1.0473	0.88681	0.787119	0.329531
		40:0	940.685	0.000973001	0.000697185	0.000595267	0.000551055	0.000826577	0.000728617	0.000172929		3.02444	2.17863	1.97042	1.49678	2.39519	2.21309	0.562279
		42:2	964.685	0.000762252	0.000468949	0.000853602	0.000770477	0.00074224	0.000719504	0.000146375		2.36935	1.46541	2.82555	2.09277	2.15081	2.18078	0.492871
		44:6	984.654	0.000234614	0.000195528	0.000135108	0.000429131	0.000308005	0.000260477	0.000113256		0.729265	0.611001	0.447227	1.1656	0.892514	0.769123	0.27506
		44:5	986.669	0.000231076	0.000202657	0.00048732	0.00014052	0.000216468	0.000255608	0.000134046		0.718269	0.633282	1.6131	0.381681	0.627263	0.79472	0.474421
												0	0	0	0	0
			sum	0.0321713	0.0320012	0.0302101	0.0368162	0.0345099	0.0331417	0.00255982

## Sheet: PC
sample run																	mol%
PC	PC Lotus Root -P myc			103.7	104.8	103.2	100.8	100	mg
Gifu WT		PC		3.1 a	3.2 a	3.3 a	3.4 a	5	Mean	StdDev							Mean	StdDev
		32:2	730.539	#DIV/0!	0.00506596	0.00391832	0.00498667	0.00658494	0.00513897	0.00109686		#DIV/0!	0.660804	0.663583	0.948759	0.879768	0.788228	0.148237
		32:1	732.554	#DIV/0!	0.00302732	0.00238958	0.00186924	0.00294449	0.00255766	0.000539255		#DIV/0!	0.394884	0.404685	0.35564	0.393393	0.38715	0.021596
		32:0	734.57	#DIV/0!	0.000461382	0.000195255	0.000643693	0.000520281	0.000455153	0.000189186		#DIV/0!	0.0601827	0.0330672	0.122468	0.0695111	0.0713073	0.0374465
		34:4	754.539	#DIV/0!	0.0143555	0.0104119	0.00963885	0.0157729	0.0125448	0.0029829		#DIV/0!	1.87253	1.76329	1.83388	2.10731	1.89425	0.149065
		34:3	756.554	#DIV/0!	0.0583421	0.044113	0.0427555	0.0539163	0.0497817	0.00756918		#DIV/0!	7.61014	7.47071	8.13461	7.20339	7.60471	0.391511
		34:2	758.57	#DIV/0!	0.0900446	0.0722295	0.0657642	0.0902408	0.0795698	0.0124909		#DIV/0!	11.7454	12.2323	12.5122	12.0565	12.1366	0.321304
		34:1	760.586	#DIV/0!	0.011954	0.00831878	0.00686353	0.00898523	0.0090304	0.00214099		#DIV/0!	1.55929	1.40882	1.30585	1.20045	1.3686	0.152959
		34:0	762.601	#DIV/0!	0.000160704	0.000343175	0.000510689	0.000219059	0.000308407	0.00015484		#DIV/0!	0.0209623	0.0581181	0.0971632	0.029267	0.0513776	0.0344273
		36:6	778.539	#DIV/0!	0.0357012	0.0272344	0.0238109	0.0359504	0.0306742	0.00611139		#DIV/0!	4.65687	4.61225	4.53023	4.80309	4.65061	0.114386
		36:5	780.554	#DIV/0!	0.114423	0.088711	0.0838453	0.111909	0.099722	0.0156838		#DIV/0!	14.9253	15.0236	15.9523	14.9514	15.2131	0.49453
		36:4	782.57	#DIV/0!	0.168599	0.131768	0.114699	0.164589	0.144914	0.0260376		#DIV/0!	21.9921	22.3154	21.8226	21.9897	22.0299	0.206169
		36:3	784.586	#DIV/0!	0.0730671	0.0571101	0.0489809	0.0690219	0.062045	0.0110331		#DIV/0!	9.53088	9.67182	9.31905	9.22154	9.43582	0.203537
		36:2	786.601	#DIV/0!	0.0170934	0.0131566	0.0117158	0.013527	0.0138732	0.00228455		#DIV/0!	2.22967	2.22812	2.22904	1.80725	2.12352	0.210848
		36:1	788.617	#DIV/0!	0.00276914	0.00187079	0.00148341	0.00299117	0.00227863	0.000718108		#DIV/0!	0.361207	0.316825	0.282231	0.39963	0.339973	0.0512504
		36:0	790.633	#DIV/0!	0.000209671	0.000299452	0.000352097	0.000406889	0.000317027	8.3943e-05		#DIV/0!	0.0273494	0.0507134	0.0669895	0.0543616	0.0498535	0.0165443
		38:6	806.57	#DIV/0!	0.0377364	0.0295211	0.0214594	0.0333219	0.0305097	0.00690454		#DIV/0!	4.92233	4.99951	4.08285	4.45191	4.61415	0.428985
		38:5	808.586	#DIV/0!	0.0204963	0.0155559	0.0153089	0.0207094	0.0180176	0.00298813		#DIV/0!	2.67354	2.63444	2.91266	2.76684	2.74687	0.123697
		38:4	810.601	#DIV/0!	0.0309654	0.0242392	0.0208743	0.0329372	0.027254	0.0056528		#DIV/0!	4.03913	4.10501	3.97152	4.40051	4.12904	0.189007
		40:10	826.539	#DIV/0!	0.006559	0.00401128	0.00297056	0.00570334	0.00481104	0.00162055		#DIV/0!	0.855556	0.679326	0.565175	0.761984	0.71551	0.1234
		40:9	828.554	#DIV/0!	0.00539073	0.00336991	0.00351407	0.00531102	0.00439643	0.00110415		#DIV/0!	0.703167	0.570708	0.668582	0.709569	0.663007	0.0641122
		40:8	830.57	#DIV/0!	0.0177359	0.0118867	0.0115154	0.0173355	0.0146184	0.00337598		#DIV/0!	2.31347	2.01306	2.19091	2.31608	2.20838	0.142707
		40:7	832.586	#DIV/0!	0.00784651	0.00729704	0.0042859	0.00930442	0.00718347	0.00210926		#DIV/0!	1.0235	1.23578	0.815431	1.2431	1.07945	0.203353
		40:6	834.601	#DIV/0!	0.0164821	0.0124146	0.0100586	0.0170482	0.0140009	0.00334168		#DIV/0!	2.14992	2.10247	1.91373	2.27769	2.11095	0.150873
		40:5	836.617	#DIV/0!	0.00290112	0.00216279	0.00164238	0.00244242	0.00228718	0.00052671		#DIV/0!	0.378423	0.366277	0.312477	0.326314	0.345873	0.0314837
		40:4	838.633	#DIV/0!	0.00312881	0.0024184	0.00243007	0.00398405	0.00299033	0.000741094		#DIV/0!	0.408122	0.409565	0.462343	0.532282	0.453078	0.0585192
		40:3	840.648	#DIV/0!	0.00206081	0.0015871	0.000819515	0.00164918	0.00152915	0.000517691		#DIV/0!	0.268812	0.268782	0.15592	0.220335	0.228462	0.0534859
		40:2	842.664	#DIV/0!	0.00235788	0.00138539	0.00130657	0.00225769	0.00182688	0.000557731		#DIV/0!	0.307562	0.234621	0.248587	0.301634	0.273101	0.0368933
		40:1	844.68	#DIV/0!	0.00117793	0.00115677	0.00122669	0.00121655	0.00119448	3.27632e-05		#DIV/0!	0.15365	0.195903	0.233388	0.162535	0.186369	0.0362415
		42:2	870.695	#DIV/0!	0.00248048	0.00214132	0.00182617	0.00273199	0.00229499	0.000395296		#DIV/0!	0.323554	0.362641	0.347445	0.365002	0.34966	0.0190642
		44:6	890.664	#DIV/0!	0.00407864	0.00311852	0.00324201	0.00446978	0.00372724	0.000653408		#DIV/0!	0.532017	0.528133	0.616822	0.597176	0.568537	0.0451582
		44:5	892.68	#DIV/0!	0.0029729	0.00151472	0.00118675	0.00317893	0.00221333	0.0010085		#DIV/0!	0.387785	0.256524	0.22579	0.424715	0.323704	0.0973137
		44:4	894.695	#DIV/0!	0.00699028	0.00462923	0.00401206	0.00730449	0.00573402	0.00165633		#DIV/0!	0.911813	0.783978	0.76333	0.975903	0.858756	0.102039
									#DIV/0!	#DIV/0!		#DIV/0!	0	0	0	0	0	0
			sum	#DIV/0!	0.766636	0.59048	0.5256	0.748486	0.6578	0.118432
sample run																	mol%
PC	PC Lotus Root -P myc			103.1	104	101.1	100.5	99.6	mg
ram1 EMS		PC		6.1 a	6.2 a	6.3 a	6.4 a	5	Mean	StdDev							Mean	StdDev
		32:2	730.539	0.000233153	0.000235243	0.000293104	0.000685263	0.000547367	0.000398826	0.000205849		0.100251	0.124189	0.156874	0.275534	0.190096	0.169389	0.0683287
		32:1	732.554	9.46357e-05	0.000158256	0.000162578	0.000227107	0.000285691	0.000185654	7.29611e-05		0.0406916	0.0835467	0.0870144	0.0913165	0.0992181	0.0803574	0.022933
		32:0	734.57	9.56594e-05	0.000103278	0.000143697	9.94214e-05	0.000132392	0.00011489	2.16802e-05		0.0411318	0.0545225	0.0769094	0.0399759	0.0459786	0.0517036	0.0152099
		34:4	754.539	0.000354761	0.000539673	0.000345745	0.000316596	0.000594038	0.000430162	0.00012704		0.152541	0.284904	0.185049	0.127298	0.206304	0.191219	0.0604656
		34:3	756.554	0.0283267	0.0234499	0.022552	0.0252989	0.0332728	0.0265801	0.00434478		12.18	12.3797	12.0702	10.1723	11.5554	11.6715	0.891639
		34:2	758.57	0.0488121	0.0362759	0.0365508	0.0493941	0.0568505	0.0455767	0.0089458		20.9883	19.1507	19.5627	19.8606	19.7437	19.8612	0.685194
		34:1	760.586	0.00302645	0.00160046	0.00231717	0.00286704	0.00400597	0.00276342	0.000890992		1.30132	0.844916	1.24019	1.15279	1.39124	1.18609	0.209642
		34:0	762.601	7.576e-07	9.00153e-05	0.000111356	0.000170096	0.000156639	0.000105773	6.71426e-05		0.000325754	0.0475208	0.0595996	0.0683932	0.0543993	0.0460477	0.0266711
		36:6	778.539	0.0123137	0.0109429	0.0108678	0.00959885	0.0142061	0.0115859	0.0017516		5.29465	5.77697	5.81665	3.85955	4.93364	5.13629	0.801491
		36:5	780.554	0.0500753	0.0450537	0.043286	0.0496013	0.0575413	0.0491115	0.00553697		21.5314	23.7847	23.1674	19.944	19.9836	21.6822	1.77173
		36:4	782.57	0.0633411	0.0508921	0.0496076	0.0771298	0.083447	0.0648835	0.0152157		27.2355	26.8669	26.5509	31.0127	28.9804	28.1293	1.86564
		36:3	784.586	0.0155194	0.0108381	0.0114026	0.0191511	0.0201536	0.015413	0.00428576		6.67306	5.72166	6.10285	7.70037	6.99917	6.63942	0.772393
		36:2	786.601	0.0038024	0.00358902	0.00302738	0.00517312	0.00566641	0.00425166	0.00111696		1.63496	1.89471	1.62031	2.08003	1.96789	1.83958	0.204494
		36:1	788.617	0.000696285	0.000398298	0.000487666	0.000631511	0.000780169	0.000598786	0.000154935		0.29939	0.210269	0.261008	0.253921	0.270946	0.259107	0.0323205
		36:0	790.633	7.38999e-05	2.87946e-05	0.000275416	7.46898e-05	7.34281e-05	0.000105246	9.71227e-05		0.0317756	0.0152012	0.147408	0.0300317	0.0255009	0.0499834	0.0548413
		38:6	806.57	0.000483516	0.000481594	0.00023816	0.00111041	0.00164777	0.00079229	0.000577057		0.207903	0.254243	0.127467	0.446479	0.572257	0.32167	0.18274
		38:5	808.586	0.000337806	0.00059322	0.000422027	0.000885882	0.00106724	0.000661235	0.000308934		0.14525	0.313172	0.225877	0.3562	0.370644	0.282229	0.0951119
		38:4	810.601	0.000848592	0.00053713	0.000491685	0.00127234	0.00182279	0.000994508	0.000558249		0.364879	0.283561	0.263158	0.511589	0.633041	0.411246	0.157833
		40:10	826.539	0.000462453	0.000294952	0.000252337	0.000219578	0.000411364	0.000328137	0.000104402		0.198846	0.155711	0.135055	0.088289	0.142863	0.144153	0.039781
		40:9	828.554	0.000258682	0.000172531	0.000171393	0.000307881	0.000437862	0.00026967	0.000110639		0.111228	0.0910826	0.0917325	0.123795	0.152066	0.113981	0.0253657
		40:8	830.57	0.000320315	0.000358086	0.000216834	0.000635333	0.000571395	0.000420393	0.000176306		0.137729	0.18904	0.116054	0.255458	0.198441	0.179344	0.0547482
		40:7	832.586	0.000660607	0.000670341	0.000932957	0.000683045	0.00102443	0.000794275	0.000171611		0.284049	0.353886	0.499336	0.274642	0.355774	0.353537	0.0898824
		40:6	834.601	0.000468871	0.000290223	0.000329973	0.000416079	0.000380351	0.000377099	7.02145e-05		0.201606	0.153215	0.176608	0.167299	0.132093	0.166164	0.0259568
		40:5	836.617	0.000192412	0.000220681	0.000291744	0.000310475	0.000389508	0.000280964	7.78531e-05		0.0827336	0.116502	0.156147	0.124837	0.135273	0.123098	0.0270012
		40:4	838.633	0.00018975	0.00011572	0.000261072	0.000327483	0.000394824	0.00025777	0.000110068		0.0815889	0.0610911	0.13973	0.131676	0.137119	0.110241	0.0363599
		40:3	840.648	0.000207208	0.000233143	0.000123881	0.000179389	0.000227035	0.000194131	4.45195e-05		0.0890957	0.123081	0.0663036	0.0721296	0.0788473	0.0858913	0.0224499
		40:2	842.664	0.000333397	0.000178174	0.000159169	0.000354991	0.000415206	0.000288187	0.000113346		0.143354	0.0940615	0.0851901	0.142736	0.144198	0.121908	0.0296404
		40:1	844.68	0.00042733	0.000702565	0.00061951	0.00078226	0.000759288	0.00065819	0.000143506		0.183744	0.370898	0.331573	0.314535	0.263694	0.292889	0.0721376
		42:2	870.695	0.000345814	0.000228139	0.000316352	0.000357381	0.000395981	0.000328734	6.30621e-05		0.148694	0.120439	0.169317	0.143698	0.137521	0.143934	0.0177494
		44:6	890.664	3.87887e-05	4.319e-05	8.46517e-05	0.000260785	8.04304e-05	0.000101569	9.14224e-05		0.0166784	0.0228009	0.0453071	0.104858	0.0279328	0.0435154	0.0359104
		44:5	892.68	0.00013315	3.20753e-05	0.000477594	8.41362e-05	2.58932e-05	0.00015057	0.000187914		0.0572519	0.0169332	0.255617	0.0338299	0.00899247	0.0745248	0.102908
		44:4	894.695	9.33156e-05	7.54482e-05	1.95475e-05	9.7277e-05	0.000177985	9.27147e-05	5.68854e-05		0.040124	0.0398306	0.0104622	0.0391136	0.0618127	0.0382686	0.0182628
									#DIV/0!	#DIV/0!		0	0	0	0	0
			sum	0.232568	0.189423	0.18684	0.248704	0.287943	0.229095	0.0424823
sample run																	mol%
PC	PC Lotus Root -P myc			104.4	99.5	103.6	103.4	100.7	mg
ram1 LORE1		PC		7.1 a	7.2 a	7.3 a	7.4 a	5	Mean	StdDev							Mean	StdDev
		32:2	730.539	0.000271594	0.000270829	0.000254593	0.000189421	0.000554368	0.000308161	0.000141702		0.0877062	0.095681	0.0840607	0.0764345	0.18635	0.106046	0.0454222
		32:1	732.554	0.000247319	0.000201061	0.000538014	0.000221261	0.000238426	0.000289216	0.0001402		0.0798671	0.0710326	0.17764	0.0892824	0.0801465	0.0995937	0.0441038
		32:0	734.57	0.000112426	0.000223023	0.000136539	0.000107489	0.000164535	0.000148802	4.72669e-05		0.0363058	0.0787916	0.0450821	0.0433737	0.0553081	0.0517723	0.0165609
		34:4	754.539	0.00068022	0.000400644	0.000612882	0.000631855	0.000489002	0.000562921	0.000114896		0.219664	0.141543	0.202359	0.254964	0.164377	0.196582	0.0448358
		34:3	756.554	0.0430001	0.0325258	0.0392222	0.0301847	0.0376137	0.0365093	0.00516184		13.8861	11.491	12.9503	12.18	12.6438	12.6302	0.891669
		34:2	758.57	0.0614871	0.0575301	0.0600584	0.0506485	0.0608487	0.0581146	0.004436		19.8561	20.3248	19.8299	20.4375	20.4542	20.1805	0.312211
		34:1	760.586	0.00318301	0.00290594	0.00283968	0.00229525	0.0023529	0.00271536	0.000380244		1.02789	1.02664	0.937596	0.926171	0.790923	0.941844	0.0969988
		34:0	762.601	0.000262582	7.84763e-05	0.000331041	0.000170949	0.000107413	0.000190092	0.000105809		0.0847961	0.0277248	0.109302	0.0689808	0.0361066	0.0653821	0.0338893
		36:6	778.539	0.0187272	0.0164061	0.0176532	0.0138922	0.0172226	0.0167803	0.00181857		6.04759	5.79611	5.82869	5.60574	5.78936	5.8135	0.157383
		36:5	780.554	0.0674319	0.064494	0.0652792	0.0540581	0.0652141	0.0632955	0.00527948		21.7759	22.785	21.5537	21.8133	21.9216	21.9699	0.474912
		36:4	782.57	0.0788778	0.0751782	0.0803086	0.0637331	0.0799807	0.0756157	0.0069481		25.4721	26.5596	26.516	25.7173	26.8854	26.2301	0.603572
		36:3	784.586	0.0193844	0.0176298	0.0189041	0.0150239	0.0173625	0.0176609	0.0017		6.25984	6.22843	6.2417	6.06237	5.83637	6.12574	0.180085
		36:2	786.601	0.00547213	0.0058775	0.00560167	0.00456808	0.00592132	0.00548814	0.00054747		1.76712	2.07646	1.84954	1.84329	1.99044	1.90537	0.12509
		36:1	788.617	0.000898888	0.000952693	0.000876821	0.000653267	0.000965149	0.000869364	0.000126237		0.290279	0.336576	0.289506	0.263604	0.324433	0.30088	0.0294118
		36:0	790.633	0.000150813	0.000140312	0.000184505	0.000395525	0.000108764	0.000195984	0.000114777		0.0487022	0.0495708	0.0609194	0.159601	0.036561	0.0710708	0.0502348
		38:6	806.57	0.00112236	0.00113339	0.00105086	0.00140997	0.000783593	0.00110003	0.000223731		0.362445	0.400413	0.346969	0.568944	0.263404	0.388435	0.112644
		38:5	808.586	0.00130815	0.000985812	0.00129614	0.00104867	0.000722091	0.00107217	0.000243112		0.422441	0.348276	0.427957	0.423154	0.24273	0.372912	0.0799401
		38:4	810.601	0.00137975	0.0014156	0.00152604	0.00129883	0.00118502	0.00136105	0.00012787		0.445565	0.500115	0.503863	0.524098	0.398344	0.474397	0.0515152
		40:10	826.539	0.000462499	0.000487827	0.00060801	0.000472165	0.000381779	0.000482456	8.12904e-05		0.149355	0.172344	0.200751	0.190526	0.128335	0.168262	0.0296629
		40:9	828.554	0.000500002	0.000293892	0.000398922	0.000601425	0.000267793	0.000412407	0.000140126		0.161466	0.103829	0.131715	0.242685	0.0900184	0.145943	0.0606291
		40:8	830.57	0.000542545	0.000363642	0.000800062	0.000620037	0.000547301	0.000574718	0.000157459		0.175205	0.128471	0.264162	0.250195	0.183974	0.200401	0.0561773
		40:7	832.586	0.000889738	0.000883013	0.000815416	0.000956658	0.000935007	0.000895966	5.45493e-05		0.287324	0.311959	0.269232	0.386027	0.314301	0.313768	0.0444624
		40:6	834.601	0.000492795	0.000395743	0.000943378	0.0008942	0.00068521	0.000682265	0.000240364		0.159139	0.139812	0.311482	0.360824	0.230332	0.240318	0.095364
		40:5	836.617	0.000146147	0.000299279	0.000346629	0.000345418	0.000312196	0.000289934	8.29918e-05		0.0471954	0.105732	0.114449	0.139382	0.104944	0.10234	0.0338302
		40:4	838.633	0.000316272	0.000203274	0.000326997	0.000468847	0.00016325	0.000295728	0.000119863		0.102134	0.0718143	0.107967	0.189187	0.0548761	0.105196	0.0517639
		40:3	840.648	0.000307221	0.000133156	0.000276539	0.00033787	0.000204408	0.000251839	8.27859e-05		0.0992115	0.0470426	0.0913069	0.136336	0.0687114	0.0885217	0.0336199
		40:2	842.664	0.000355722	0.000211736	0.000426831	0.000109372	0.000438297	0.000308391	0.000143261		0.114874	0.0748038	0.14093	0.0441333	0.147333	0.104415	0.0441456
		40:1	844.68	0.000861576	0.000710157	0.000401215	0.000933992	0.000750144	0.000731417	0.000204826		0.27823	0.250891	0.132472	0.376881	0.25216	0.258127	0.0871546
		42:2	870.695	0.000502856	0.00048168	0.000465803	0.000408511	0.000463999	0.00046457	3.50107e-05		0.162388	0.170172	0.153798	0.164841	0.155973	0.161434	0.00665229
		44:6	890.664	7.10099e-05	3.31831e-05	0.000121585	0.000355017	0.000202097	0.000156578	0.000127694		0.0229313	0.0117232	0.0401445	0.143255	0.0679345	0.0571977	0.0525691
		44:5	892.68	8.13447e-05	7.49192e-05	0.000135001	0.000370931	8.61283e-05	0.000149665	0.000125962		0.0262688	0.0264681	0.0445742	0.149677	0.0289519	0.0551879	0.0533626
		44:4	894.695	0.000135815	0.000133556	0.000127046	0.000416124	0.000215054	0.000205519	0.000123127		0.043859	0.0471839	0.0419476	0.167913	0.0722901	0.0746387	0.0535617
									#DIV/0!	#DIV/0!		0	0	0	0	0
			sum	0.309663	0.283054	0.302868	0.247822	0.297488	0.288179	0.0245915
sample run																	mol%
PC	PC Lotus Root -P myc			102.2	105.5	103.4	102.1	99.4	mg
dis-1		PC		4.1 a	4.2 a	4.3 a	4.4 a	5	Mean	StdDev							Mean	StdDev
		32:2	730.539	0.000751316	0.000767785	#DIV/0!	0.000835608	0.00035444	0.000677287	0.000218301		0.197486	0.206125	#DIV/0!	0.219316	0.117611	0.185135	0.0459018
		32:1	732.554	0.000191766	0.000204576	#DIV/0!	0.000317212	0.000144772	0.000214581	7.30913e-05		0.0504064	0.0549219	#DIV/0!	0.0832563	0.0480386	0.0591558	0.0163187
		32:0	734.57	0.000137974	0.000225709	#DIV/0!	0.000123239	0.000106774	0.000148424	5.30761e-05		0.0362669	0.0605956	#DIV/0!	0.0323457	0.03543	0.0411595	0.0130666
		34:4	754.539	0.00179191	0.00140919	#DIV/0!	0.00132514	0.000951329	0.00136939	0.000344887		0.471009	0.378321	#DIV/0!	0.3478	0.315673	0.378201	0.0669512
		34:3	756.554	0.0434694	0.0373263	#DIV/0!	0.0393945	0.0361403	0.0390826	0.00321885		11.4261	10.0209	#DIV/0!	10.3396	11.9922	10.9447	0.921681
		34:2	758.57	0.0652398	0.0657495	#DIV/0!	0.0663709	0.0505684	0.0619821	0.00762322		17.1485	17.6516	#DIV/0!	17.4199	16.7797	17.2499	0.374877
		34:1	760.586	0.00431313	0.00351937	#DIV/0!	0.00386985	0.00277444	0.00361919	0.000650115		1.13372	0.944835	#DIV/0!	1.01569	0.920622	1.00372	0.0955957
		34:0	762.601	0.000274494	0.000304049	#DIV/0!	0.000135435	6.05137e-05	0.000193623	0.000115236		0.0721515	0.0816274	#DIV/0!	0.0355468	0.0200798	0.0523514	0.0292858
		36:6	778.539	0.0213033	0.0190066	#DIV/0!	0.0199615	0.0211711	0.0203606	0.001086		5.59965	5.10266	#DIV/0!	5.23914	7.02505	5.74163	0.88093
		36:5	780.554	0.0869335	0.0812186	#DIV/0!	0.0821139	0.0708079	0.0802685	0.00678809		22.8507	21.8045	#DIV/0!	21.5519	23.4957	22.4257	0.908283
		36:4	782.57	0.0984109	0.107536	#DIV/0!	0.111741	0.0806632	0.0995878	0.0137889		25.8676	28.8699	#DIV/0!	29.3279	26.7659	27.7078	1.65818
		36:3	784.586	0.027617	0.0261229	#DIV/0!	0.0278819	0.0186004	0.0250556	0.00437253		7.25921	7.01316	#DIV/0!	7.31796	6.17205	6.94059	0.529103
		36:2	786.601	0.00828553	0.00754378	#DIV/0!	0.00841183	0.00508495	0.00733152	0.00154589		2.17788	2.02526	#DIV/0!	2.20779	1.6873	2.02456	0.238624
		36:1	788.617	0.000918566	0.0010243	#DIV/0!	0.00125527	0.000966823	0.00104124	0.000149091		0.241448	0.274992	#DIV/0!	0.329463	0.320814	0.291679	0.0411425
		36:0	790.633	0.000162362	0.000155189	#DIV/0!	0.000119827	0.000148782	0.00014654	1.86528e-05		0.0426774	0.0416633	#DIV/0!	0.0314501	0.0493693	0.04129	0.00739738
		38:6	806.57	0.00340995	0.00315139	#DIV/0!	0.00238064	0.00204569	0.00274692	0.000640075		0.896315	0.846046	#DIV/0!	0.62483	0.678807	0.761499	0.13018
		38:5	808.586	0.00261352	0.0031483	#DIV/0!	0.00275866	0.001644	0.00254112	0.000639288		0.686971	0.845216	#DIV/0!	0.724046	0.545515	0.700437	0.123424
		38:4	810.601	0.00330261	0.00289183	#DIV/0!	0.00268466	0.00172531	0.0026511	0.00066849		0.868102	0.776361	#DIV/0!	0.704623	0.572497	0.730396	0.124729
		40:10	826.539	0.000657482	0.000866764	#DIV/0!	0.000659134	0.000636937	0.000705079	0.000108261		0.172821	0.232698	#DIV/0!	0.172998	0.21135	0.197467	0.0296653
		40:9	828.554	0.000868202	0.000657894	#DIV/0!	0.000738696	0.00087165	0.00078411	0.000104447		0.22821	0.176623	#DIV/0!	0.19388	0.289233	0.221987	0.0496947
		40:8	830.57	0.00179253	0.00176677	#DIV/0!	0.00136612	0.000795252	0.00143017	0.000466127		0.471172	0.474319	#DIV/0!	0.358556	0.263883	0.391982	0.100957
		40:7	832.586	0.00143233	0.00143598	#DIV/0!	0.00131755	0.0011925	0.00134459	0.000115346		0.376493	0.385514	#DIV/0!	0.345808	0.395698	0.375878	0.0215274
		40:6	834.601	0.00216646	0.00218478	#DIV/0!	0.00153475	0.00115956	0.00176139	0.000502295		0.56946	0.586542	#DIV/0!	0.402816	0.384769	0.485897	0.106836
		40:5	836.617	0.000414736	0.000447033	#DIV/0!	0.000486785	0.000317596	0.000416538	7.22436e-05		0.109015	0.120014	#DIV/0!	0.127763	0.105386	0.115544	0.0102487
		40:4	838.633	0.000443208	0.000415737	#DIV/0!	0.000398964	0.000247595	0.000376376	8.77699e-05		0.116499	0.111612	#DIV/0!	0.104713	0.0821576	0.103745	0.0151822
		40:3	840.648	0.000413168	0.000470344	#DIV/0!	0.000207866	0.000269477	0.000340214	0.000122169		0.108602	0.126272	#DIV/0!	0.054557	0.0894185	0.0947125	0.0307107
		40:2	842.664	0.000636771	0.000508377	#DIV/0!	0.000393151	0.000222569	0.000440217	0.000175941		0.167377	0.136483	#DIV/0!	0.103187	0.0738534	0.120225	0.0405309
		40:1	844.68	0.0010083	0.000749476	#DIV/0!	0.000647027	0.00070145	0.000776563	0.000160058		0.265034	0.20121	#DIV/0!	0.16982	0.232757	0.217205	0.0409496
		42:2	870.695	0.000761657	0.000666581	#DIV/0!	0.000617312	0.000469237	0.000628697	0.000122026		0.200204	0.178955	#DIV/0!	0.162021	0.155704	0.174221	0.0199103
		44:6	890.664	0.000219583	0.000214418	#DIV/0!	0.000231139	0.000138204	0.000200836	4.23356e-05		0.0577181	0.0575643	#DIV/0!	0.0606653	0.0458594	0.0554518	0.00655222
		44:5	892.68	0.000180575	0.000240169	#DIV/0!	0.000369819	0.00013412	0.000231171	0.000102116		0.0474648	0.0644775	#DIV/0!	0.0970637	0.0445041	0.0633776	0.0241205
		44:4	894.695	0.000318661	0.000554844	#DIV/0!	0.000356916	0.000250337	0.000370189	0.000130758		0.083761	0.148957	#DIV/0!	0.0936771	0.0830676	0.102366	0.0314369
									#DIV/0!	#DIV/0!		0	0	#DIV/0!	0	0	0	0
			sum	0.380441	0.372485	#DIV/0!	0.381006	0.301366	0.358824	0.0385029							#DIV/0!	#DIV/0!
sample run																	mol%
PC	PC Lotus Root -P myc			102.4	102.8	103.3	101.7	103.9	mg
dis-4		PC		5.1 a	5.2 a	5.3 a	5.4 a	5	Mean	StdDev							Mean	StdDev
		32:2	730.539	0.00063855	0.000820459	0.000682969	0.000354218	0.000557158	0.000610671	0.000172226		0.161272	0.227227	0.175602	0.116302	0.128377	0.161756	0.0437568
		32:1	732.554	0.000288092	0.000290051	0.000155697	0.000233179	0.000276385	0.000248681	5.68295e-05		0.0727603	0.0803299	0.0400323	0.0765609	0.0636829	0.0666732	0.0161246
		32:0	734.57	0.000176708	0.00012665	0.000222818	6.22356e-05	0.000241092	0.000165901	7.29678e-05		0.0446292	0.0350759	0.0572901	0.0204341	0.055551	0.0425961	0.0152937
		34:4	754.539	0.00166088	0.00117793	0.00106912	0.00137054	0.00120237	0.00129617	0.000230692		0.419471	0.326228	0.274888	0.449997	0.277044	0.349526	0.0811698
		34:3	756.554	0.032986	0.0303396	0.033075	0.0215808	0.0323607	0.0300684	0.00487135		8.33094	8.40259	8.5041	7.08572	7.45636	7.95594	0.641766
		34:2	758.57	0.076134	0.068108	0.0710628	0.0553813	0.0836193	0.0708611	0.0104621		19.2284	18.8626	18.2714	18.1836	19.267	18.7626	0.514284
		34:1	760.586	0.00465515	0.00441036	0.00545555	0.00442207	0.00554356	0.00489734	0.000559216		1.1757	1.22145	1.40271	1.45192	1.27732	1.30582	0.117892
		34:0	762.601	0.000187279	0.000172518	0.000152217	0.000122882	5.284e-05	0.000137547	5.3155e-05		0.0472991	0.0477792	0.0391375	0.0403466	0.0121751	0.0373475	0.0146091
		36:6	778.539	0.0140973	0.0135174	0.0155409	0.00971522	0.0120047	0.0129751	0.00221955		3.56042	3.74365	3.99582	3.18985	2.76604	3.45116	0.482652
		36:5	780.554	0.0713403	0.0674386	0.0738349	0.0508585	0.0768199	0.0680584	0.0102118		18.0177	18.6772	18.9841	16.6986	17.7004	18.0156	0.895758
		36:4	782.57	0.125592	0.115743	0.1261	0.101287	0.148161	0.123377	0.0171233		31.7194	32.0553	32.4224	33.2561	34.1384	32.7183	0.978625
		36:3	784.586	0.0330851	0.0302945	0.033503	0.0275679	0.038568	0.0326037	0.00410198		8.35596	8.39011	8.61416	9.0515	8.8866	8.65967	0.304962
		36:2	786.601	0.00947593	0.00906572	0.0085785	0.00720775	0.0107985	0.00902528	0.00130882		2.39324	2.51076	2.20567	2.36656	2.48813	2.39287	0.12115
		36:1	788.617	0.00127701	0.00149628	0.00118425	0.000967868	0.00161499	0.00130808	0.000255761		0.322522	0.414396	0.30449	0.317785	0.372116	0.346262	0.045908
		36:0	790.633	0.000182155	0.000219507	0.000198307	0.000298975	0.000252933	0.000230376	4.66005e-05		0.0460051	0.0607927	0.050988	0.098164	0.0582794	0.0628458	0.0205953
		38:6	806.57	0.00368136	0.00286534	0.00267109	0.0041129	0.00332479	0.0033311	0.000588743		0.929763	0.79356	0.68678	1.35041	0.766079	0.905318	0.26379
		38:5	808.586	0.00321466	0.00254044	0.00265509	0.00302366	0.00303784	0.00289434	0.000283903		0.811894	0.703578	0.682665	0.992772	0.69996	0.778174	0.130378
		38:4	810.601	0.00439745	0.00270627	0.00305811	0.00344954	0.00381337	0.00348495	0.000657704		1.11062	0.749505	0.786288	1.13261	0.878653	0.931534	0.17995
		40:10	826.539	0.000636724	0.000652246	0.000866053	0.000557454	0.000639446	0.000670385	0.000115606		0.160811	0.18064	0.222676	0.183032	0.147337	0.178899	0.0285476
		40:9	828.554	0.000615686	0.000464063	0.000533641	0.000832386	0.000664786	0.000622112	0.000140431		0.155498	0.128523	0.137208	0.273301	0.153176	0.169541	0.0590745
		40:8	830.57	0.00209939	0.00146218	0.00142384	0.00240261	0.00167925	0.00181345	0.000424875		0.530223	0.404952	0.366091	0.788862	0.386922	0.49541	0.176069
		40:7	832.586	0.00193899	0.00137382	0.00134337	0.0018602	0.00175121	0.00165352	0.000277568		0.489712	0.380481	0.345402	0.610767	0.403502	0.445973	0.106393
		40:6	834.601	0.00302883	0.00170967	0.00155134	0.00198551	0.00223177	0.00210142	0.00058021		0.764961	0.473494	0.398875	0.651911	0.514231	0.560694	0.146623
		40:5	836.617	0.00051034	0.000336817	0.000484297	0.000724759	0.000708105	0.000552864	0.000163427		0.128891	0.0932818	0.124521	0.237964	0.163157	0.149563	0.0552755
		40:4	838.633	0.000571515	0.000412956	0.000340775	0.000521733	0.000471699	0.000463736	9.04729e-05		0.144342	0.114369	0.0876186	0.171303	0.108686	0.125264	0.0327654
		40:3	840.648	0.000345598	0.000362163	0.000399619	0.000440834	0.000457504	0.000401144	4.83708e-05		0.0872842	0.100301	0.102748	0.144741	0.105415	0.108098	0.0216365
		40:2	842.664	0.000507801	0.000580081	0.000578208	0.000626558	0.000670233	0.000592576	6.06934e-05		0.12825	0.160654	0.148666	0.205721	0.154431	0.159545	0.0285364
		40:1	844.68	0.00065372	0.00069767	0.000741437	0.000622057	0.000592716	0.00066152	5.92572e-05		0.165103	0.19322	0.190635	0.204243	0.13657	0.177954	0.0272157
		42:2	870.695	0.000730774	0.000610214	0.000616633	0.000732427	0.000644676	0.000666945	6.04309e-05		0.184564	0.169	0.158546	0.240482	0.148542	0.180227	0.0362265
		44:6	890.664	0.000329275	0.000142423	0.000246681	0.000345712	0.000333743	0.000279567	8.61264e-05		0.0831617	0.0394443	0.0634255	0.113509	0.076899	0.075288	0.0271613
		44:5	892.68	0.000230367	0.000270204	0.000283508	0.000389544	0.000142873	0.000263299	8.94156e-05		0.0581814	0.0748334	0.0728943	0.127901	0.0329201	0.073346	0.0347954
		44:4	894.695	0.000677138	0.000666916	0.000319479	0.000508741	0.000763725	0.0005872	0.000175667		0.171018	0.184703	0.082143	0.167038	0.175973	0.156175	0.0419072
									#DIV/0!	#DIV/0!		0	0	0	0	0
			sum	0.395946	0.361074	0.38893	0.304567	0.434001	0.376904	0.0480899
sample run																	mol%
PC	PC Lotus Root -P myc			103.9	104.2	102.7	103.6	103.9	mg
ram2-EMS		PC		8.1 a	8.2 a	8.3 a	8.4 a	5	Mean	StdDev							Mean	StdDev
		32:2	730.539	0.000275018	0.00022153	0.000416166	0.000141597	0.000291909	0.000269244	0.000100876		0.124058	0.119769	0.167028	0.0858917	0.122886	0.123927	0.0288219
		32:1	732.554	0.000231831	0.000169	0.000421903	0.000181791	0.000313883	0.000263682	0.000105166		0.104576	0.0913689	0.169331	0.110273	0.132137	0.121537	0.0305011
		32:0	734.57	0.00349322	0.00136083	0.0162187	0.00687353	0.00876326	0.00734191	0.00573635		1.57576	0.735724	6.50939	4.16943	3.68911	3.33588	2.27758
		34:4	754.539	0.000481204	0.000312306	0.000518281	0.00042992	0.000534243	0.000455191	8.93882e-05		0.217066	0.168847	0.208012	0.260786	0.224903	0.215923	0.0330659
		34:3	756.554	0.0289426	0.0221528	0.0304287	0.0205549	0.0327108	0.0269579	0.00531903		13.0557	11.9768	12.2126	12.4685	13.7704	12.6968	0.722236
		34:2	758.57	0.0419465	0.0331584	0.0450038	0.0311306	0.041549	0.0385577	0.00604769		18.9216	17.9269	18.0623	18.8836	17.4911	18.2571	0.626056
		34:1	760.586	0.00266512	0.00217218	0.00198163	0.00183681	0.00245603	0.00222236	0.000339028		1.20221	1.17438	0.795329	1.11419	1.03393	1.06401	0.163472
		34:0	762.601	0.000127883	9.90937e-06	0.000440317	9.05875e-05	0.000172377	0.000168215	0.000163379		0.0576865	0.00535745	0.176721	0.0549497	0.0725666	0.0734563	0.0630339
		36:6	778.539	0.0143103	0.0110395	0.0160677	0.00902572	0.0166154	0.0134117	0.00327832		6.45523	5.96848	6.44877	5.47493	6.99469	6.26842	0.573254
		36:5	780.554	0.0462394	0.0430023	0.0500297	0.0329722	0.0512531	0.0446994	0.00731681		20.8581	23.249	20.0794	20.0007	21.5763	21.1527	1.33601
		36:4	782.57	0.0566451	0.0502081	0.0571947	0.0425046	0.05504	0.0523185	0.00613739		25.552	27.1448	22.9551	25.7829	23.1705	24.9211	1.80383
		36:3	784.586	0.0149749	0.0113523	0.0138175	0.00936176	0.0129342	0.0124881	0.00219173		6.75504	6.13754	5.54566	5.67877	5.44497	5.9124	0.540441
		36:2	786.601	0.00436055	0.00370155	0.00487283	0.00308503	0.00432615	0.00406922	0.00068929		1.967	2.00123	1.95571	1.87135	1.8212	1.9233	0.074423
		36:1	788.617	0.000687107	0.00054654	0.000694264	0.000598103	0.000505429	0.000606288	8.37866e-05		0.309947	0.295485	0.278643	0.362804	0.212773	0.29193	0.0543203
		36:0	790.633	0.000204588	0.000135568	0.000120812	0.000138376	0.000377063	0.000195281	0.000106631		0.0922875	0.0732943	0.0484878	0.0839375	0.158734	0.0913482	0.0411084
		38:6	806.57	0.000508719	0.000406254	0.00197637	0.000794613	0.00108847	0.000954885	0.000629887		0.229478	0.219639	0.793219	0.482006	0.458217	0.436512	0.234349
		38:5	808.586	0.000691909	0.000629669	0.00155001	0.000474251	0.000872813	0.00084373	0.000419841		0.312113	0.340427	0.622098	0.287677	0.367432	0.385949	0.135361
		38:4	810.601	0.000969014	0.000574614	0.00158896	0.00075888	0.00112786	0.00100387	0.00038833		0.437112	0.310663	0.637731	0.460331	0.4748	0.464127	0.116777
		40:10	826.539	0.000202589	0.00041185	0.000527806	0.000165376	0.000512773	0.000364079	0.000170851		0.0913857	0.222665	0.211835	0.100316	0.215865	0.168413	0.0664282
		40:9	828.554	0.000230345	0.000191737	0.000362207	0.000246581	0.000419772	0.000290129	9.63772e-05		0.103906	0.103662	0.145372	0.149574	0.176714	0.135846	0.031644
		40:8	830.57	0.000335149	0.000200705	0.000988367	0.000450984	0.00057824	0.000510689	0.000301334		0.151182	0.10851	0.396682	0.273563	0.243425	0.234672	0.11261
		40:7	832.586	0.00102728	0.000643378	0.00111606	0.000575633	0.000798148	0.0008321	0.000235198		0.463396	0.347839	0.447931	0.349175	0.336001	0.388868	0.0614343
		40:6	834.601	0.000325623	0.000495075	0.00075722	0.000423484	0.000702247	0.00054073	0.000183751		0.146885	0.26766	0.303911	0.256882	0.295629	0.254193	0.0630325
		40:5	836.617	0.000243548	0.000174614	0.000262471	0.000266798	0.000330281	0.000255543	5.57983e-05		0.109862	0.0944045	0.105343	0.161838	0.13904	0.122097	0.0276752
		40:4	838.633	9.26181e-05	4.24817e-05	0.000277527	0.000157065	0.000394943	0.000192927	0.000143134		0.041779	0.0229676	0.111386	0.0952741	0.166261	0.0875335	0.0572039
		40:3	840.648	0.000192357	0.000253502	0.000246999	0.000106346	0.000306144	0.00022107	7.57426e-05		0.0867703	0.137055	0.0991331	0.0645087	0.128879	0.103269	0.0299542
		40:2	842.664	0.000153411	0.000233203	0.000108813	0.000291783	0.000280354	0.000213513	7.99312e-05		0.0692022	0.12608	0.0436721	0.176993	0.118022	0.106794	0.052018
		40:1	844.68	0.000654836	0.00075244	0.000552129	0.000631401	0.000681505	0.000654462	7.30326e-05		0.29539	0.406803	0.221597	0.383003	0.286896	0.318738	0.075632
		42:2	870.695	0.000175077	0.000188982	0.000220994	0.000261266	0.000350213	0.000239306	7.03132e-05		0.0789754	0.102172	0.088696	0.158482	0.147431	0.115151	0.0356951
		44:6	890.664	0.000121602	5.78502e-05	0.000150249	9.80052e-05	0.000505599	0.000186661	0.000181475		0.0548533	0.0312765	0.0603023	0.0594492	0.212845	0.0837452	0.0731339
		44:5	892.68	3.39185e-05	6.5021e-05	0.000107143	0.000110883	0.000221432	0.000107679	7.1082e-05		0.0153003	0.0351533	0.0430019	0.0672607	0.0932173	0.0507867	0.0301498
		44:4	894.695	0.000142163	9.99836e-05	0.000138484	0.000116564	0.000530038	0.000205446	0.000182257		0.0641281	0.0540557	0.0555805	0.070707	0.223133	0.0935208	0.0727678
									#DIV/0!	#DIV/0!		0	0	0	0	0
			sum	0.221686	0.184964	0.249159	0.164855	0.237544	0.211642	0.035637
sample run																	mol%
PC	PC Lotus Root -P myc			61	55	60	54	60	mg
ram2 LORE1		PC		9.1 a	9.2 a	9.3 a	9.4 a	5	Mean	StdDev							Mean	StdDev
		32:2	730.539	0.000297339	0.000277253	0.000361937	0.000417364	0.000149786	0.000300736	0.000100867		0.0927262	0.0978839	0.101421	0.106275	0.0972338	0.099108	0.00506097
		32:1	732.554	0.000424807	0.000228541	0.000383811	0.000128482	0.00012146	0.00025742	0.000141366		0.132477	0.0806861	0.107551	0.0327157	0.0788461	0.0864552	0.0372229
		32:0	734.57	0.00895683	0.00591934	0.0128358	0.0112301	0.00744544	0.0092775	0.00279332		2.79322	2.08982	3.59682	2.85956	4.83321	3.23452	1.04076
		34:4	754.539	0.000222518	0.000366552	0.000568543	0.000580842	0.000179255	0.000383542	0.000187818		0.0693929	0.129411	0.159316	0.147902	0.116363	0.124477	0.0349532
		34:3	756.554	0.0455724	0.0383401	0.0451699	0.0577322	0.0187443	0.0411118	0.014323		14.2119	13.5359	12.6574	14.7005	12.1679	13.4547	1.05162
		34:2	758.57	0.0682646	0.0532182	0.0719744	0.0776984	0.0258079	0.0593927	0.0208457		21.2885	18.7886	20.1685	19.7846	16.7532	19.3567	1.70843
		34:1	760.586	0.00281266	0.00354437	0.00296214	0.00400268	0.00177719	0.00301981	0.00084136		0.877137	1.25134	0.830046	1.01922	1.15366	1.02628	0.17866
		34:0	762.601	0.000560888	0.000159169	0.000766897	0.000272573	0.000316972	0.0004153	0.000245183		0.174915	0.0561945	0.214899	0.0694061	0.205762	0.144235	0.0759452
		36:6	778.539	0.0184949	0.0184774	0.0203536	0.0250352	0.00819422	0.0181111	0.00615626		5.76769	6.52345	5.70344	6.3748	5.31928	5.93773	0.500094
		36:5	780.554	0.066695	0.0653168	0.0760309	0.0841401	0.030378	0.0645122	0.0205456		20.799	23.06	21.3053	21.4249	19.7199	21.2618	1.20972
		36:4	782.57	0.0747012	0.0673723	0.0828043	0.0888369	0.0407917	0.0709013	0.0186872		23.2958	23.7858	23.2033	22.6208	26.4799	23.8771	1.51272
		36:3	784.586	0.0167336	0.0152328	0.021362	0.0220436	0.00890892	0.0168562	0.00531557		5.21843	5.37793	5.98603	5.61303	5.78323	5.59573	0.30724
		36:2	786.601	0.00649867	0.00474957	0.00788984	0.00805804	0.00320688	0.0060806	0.00208496		2.02663	1.67683	2.21088	2.05185	2.08175	2.00959	0.199078
		36:1	788.617	0.000995962	0.00118841	0.000785009	0.000823251	0.000280347	0.000814597	0.00033875		0.310594	0.419569	0.219974	0.209627	0.181988	0.26835	0.097338
		36:0	790.633	0.000163643	0.000238551	0.000248965	6.71655e-05	0.000118476	0.00016736	7.77334e-05		0.0510326	0.0842202	0.0697645	0.0171026	0.0769085	0.0598057	0.0268714
		38:6	806.57	0.000945686	0.000690001	0.00128644	0.00128089	0.00101058	0.00104272	0.000250493		0.294915	0.243604	0.360485	0.326158	0.656021	0.376237	0.162203
		38:5	808.586	0.00078326	0.000569645	0.00130726	0.00149763	0.00110859	0.00105328	0.000378096		0.244262	0.201113	0.366319	0.381347	0.719643	0.382537	0.203678
		38:4	810.601	0.00205979	0.00138807	0.00177601	0.00144431	0.000709042	0.00147544	0.000506896		0.642351	0.490057	0.497671	0.36777	0.460275	0.491625	0.0988437
		40:10	826.539	0.000118996	0.000480292	0.000784459	0.000557382	0.00048162	0.00048455	0.000239221		0.0371092	0.169567	0.21982	0.141928	0.312644	0.176214	0.101346
		40:9	828.554	0.00054118	0.000539879	0.00101401	0.000488845	0.000478402	0.000612462	0.000226297		0.168769	0.190604	0.284143	0.124476	0.310555	0.215709	0.0787973
		40:8	830.57	0.000372651	0.00046514	0.000823043	0.000949237	0.000301719	0.000582358	0.000286795		0.116213	0.164217	0.230632	0.241707	0.195861	0.189726	0.0511564
		40:7	832.586	0.00130294	0.000991378	0.00131628	0.00100763	0.000823928	0.00108843	0.000214381		0.406325	0.350005	0.368845	0.256575	0.534853	0.38332	0.101088
		40:6	834.601	0.000672076	0.000271786	0.000675938	0.0006723	0.000461954	0.000550811	0.000180881		0.209589	0.0959537	0.18941	0.17119	0.299878	0.193204	0.0734922
		40:5	836.617	0.000251964	0.0003943	0.000586543	0.000452452	0.000402268	0.000417505	0.000120385		0.0785757	0.139207	0.16436	0.115209	0.261132	0.151697	0.0688667
		40:4	838.633	0.000135071	0.000222093	0.000454909	0.000223165	0.000269982	0.000261044	0.000118833		0.0421222	0.0784098	0.127474	0.0568252	0.175259	0.096018	0.0548166
		40:3	840.648	7.91215e-05	0.000356905	0.000188891	0.000283387	0.000113343	0.00020433	0.000115891		0.0246743	0.126005	0.0529307	0.0721598	0.0735768	0.0698693	0.0370801
		40:2	842.664	0.000609141	0.00037955	0.000293678	0.000759177	0.000448375	0.000497984	0.000186284		0.189963	0.134	0.0822939	0.193312	0.291063	0.178126	0.0778724
		40:1	844.68	0.000495563	0.000891175	0.000878573	0.000717839	0.000310562	0.000658742	0.000251843		0.154543	0.314629	0.246192	0.182786	0.201601	0.21995	0.0625472
		42:2	870.695	0.000602029	0.000614724	0.000563361	0.000877855	0.000529001	0.000637394	0.000138579		0.187745	0.217028	0.157864	0.223531	0.343401	0.225914	0.0706674
		44:6	890.664	6.85031e-05	0.000124779	8.21995e-05	6.56731e-05	7.48647e-05	8.32038e-05	2.4096e-05		0.0213629	0.044053	0.0230338	0.0167226	0.0485985	0.0307542	0.0144911
		44:5	892.68	0.000181314	6.94664e-05	0.000257217	0.000249959	4.03659e-05	0.000159665	0.000100631		0.0565435	0.0245251	0.0720768	0.0636479	0.0262036	0.0485994	0.0219198
		44:4	894.695	4.94292e-05	0.000168043	7.77886e-05	0.000126915	6.19834e-05	9.68317e-05	4.94976e-05		0.0154146	0.0593274	0.0217978	0.0323167	0.0402366	0.0338186	0.0171563
									#DIV/0!	#DIV/0!		0	0	0	0	0
			sum	0.320664	0.283247	0.356865	0.392721	0.154047	0.301509	0.0919637
sample run																	mol%
PC	PC Lotus Root -P myc			99.3	104.2	100.3	103.8	101	mg
MG-20 WT		PC		1.1 a	1.2 a	1.3 a	1.4 a	5	Mean	StdDev							Mean	StdDev
		32:2	730.539	0.00310578	0.00280206	0.00319413	0.00346795	0.00158	0.00282998	0.000738056		0.617599	0.629597	0.628481	0.682135	0.456075	0.602778	0.0857595
		32:1	732.554	0.00213549	0.00185736	0.00118076	0.00154392	0.000867882	0.00151708	0.000508308		0.424653	0.417331	0.232328	0.303684	0.250519	0.325703	0.0908888
		32:0	734.57	0.000351875	0.000370445	0.000636049	0.000390214	0.000220289	0.000393774	0.00015092		0.0699721	0.0832357	0.12515	0.0767539	0.0635875	0.0837398	0.0242874
		34:4	754.539	0.00892211	0.00905896	0.0104335	0.0121465	0.00458233	0.00902868	0.0028052		1.77421	2.03547	2.05291	2.38918	1.32272	1.91489	0.396548
		34:3	756.554	0.0329848	0.0318533	0.040547	0.0315655	0.0267919	0.0327485	0.00496371		6.5592	7.15714	7.97807	6.20883	7.73364	7.12738	0.751443
		34:2	758.57	0.0653073	0.0521273	0.0520727	0.0512118	0.045777	0.0532992	0.00721131		12.9867	11.7125	10.2459	10.0732	13.2138	11.6464	1.47427
		34:1	760.586	0.0085056	0.0059191	0.0066165	0.00658133	0.00484372	0.00649325	0.00133446		1.69138	1.32997	1.30187	1.29453	1.39817	1.40318	0.166218
		34:0	762.601	9.24055e-05	0.000215523	-9.30087e-06	0.000157989	0.000116445	0.000114612	8.35397e-05		0.0183753	0.0484261	-0.00183005	0.0310759	0.0336124	0.0259319	0.0188366
		36:6	778.539	0.0205854	0.0176022	0.0244672	0.0185012	0.0156059	0.0193524	0.00337288		4.0935	3.95506	4.81419	3.63913	4.50472	4.20132	0.462598
		36:5	780.554	0.0727855	0.0630934	0.0753381	0.0724255	0.0557852	0.0678855	0.00820887		14.4738	14.1765	14.8236	14.2459	16.1027	14.7645	0.789553
		36:4	782.57	0.122312	0.10135	0.111771	0.113861	0.0812251	0.106104	0.015784		24.3223	22.7724	21.9922	22.3961	23.4461	22.9858	0.919025
		36:3	784.586	0.051006	0.0448831	0.0510063	0.0527754	0.0350193	0.046938	0.007305		10.1428	10.0848	10.0361	10.3808	10.1085	10.1506	0.134392
		36:2	786.601	0.0125369	0.0103891	0.0123451	0.0112625	0.00808767	0.0109242	0.00180738		2.49303	2.33432	2.42903	2.21529	2.33455	2.36125	0.105713
		36:1	788.617	0.00179422	0.00118658	0.00159961	0.00160874	0.00140953	0.00151974	0.000230642		0.35679	0.266614	0.314741	0.316434	0.406868	0.332289	0.0525237
		36:0	790.633	0.000501205	0.000229214	0.000395149	0.000230601	0.000266422	0.000324518	0.00011988		0.0996671	0.0515023	0.07775	0.0453585	0.0769043	0.0702364	0.0220054
		38:6	806.57	0.0206957	0.0217783	0.0235508	0.0292292	0.0124895	0.0215487	0.00603838		4.11544	4.89337	4.63389	5.74929	3.60516	4.59943	0.811263
		38:5	808.586	0.0126736	0.0131817	0.0149824	0.0154247	0.00790515	0.0128335	0.00299029		2.52022	2.9618	2.94795	3.03399	2.28186	2.74916	0.330393
		38:4	810.601	0.0181286	0.017857	0.0226391	0.023867	0.0115695	0.0188123	0.00484852		3.60496	4.01231	4.4545	4.69457	3.3396	4.02119	0.565482
		40:10	826.539	0.003624	0.0030866	0.00379573	0.00522932	0.00234275	0.00361568	0.00106497		0.720651	0.69353	0.746852	1.02859	0.676247	0.773174	0.145282
		40:9	828.554	0.00327006	0.00252282	0.00366089	0.00379143	0.00229703	0.00310845	0.000670659		0.650268	0.566854	0.720321	0.745763	0.663051	0.669252	0.0695452
		40:8	830.57	0.00957917	0.0108129	0.0114373	0.0147925	0.00550606	0.0104256	0.00336013		1.90487	2.42956	2.25041	2.90965	1.58936	2.21677	0.504336
		40:7	832.586	0.00510937	0.00580385	0.00683857	0.00694591	0.00378327	0.0056962	0.00131168		1.01602	1.30407	1.34557	1.36624	1.09206	1.22479	0.15975
		40:6	834.601	0.0112567	0.0097814	0.0118449	0.0141814	0.00757897	0.0109287	0.00245276		2.23846	2.19779	2.33061	2.78944	2.18771	2.3488	0.252697
		40:5	836.617	0.00159094	0.00170474	0.00159538	0.00221565	0.00115617	0.00165257	0.000378571		0.316365	0.383039	0.313908	0.435811	0.333735	0.356572	0.0522917
		40:4	838.633	0.00214984	0.00277581	0.0029385	0.00256557	0.00165084	0.00241611	0.000519893		0.427506	0.623699	0.578183	0.504639	0.476523	0.52211	0.0787364
		40:3	840.648	0.000555162	0.000882373	0.00137857	0.000896737	0.000615986	0.000865765	0.000325217		0.110397	0.198261	0.271249	0.176385	0.177808	0.18682	0.0576405
		40:2	842.664	0.00130493	0.00117869	0.00151757	0.000781929	0.000726692	0.00110196	0.000340242		0.259491	0.26484	0.298599	0.153803	0.209764	0.237299	0.0564323
		40:1	844.68	0.000874572	0.000910245	0.000974983	0.000782707	0.000990149	0.000906531	8.37335e-05		0.173913	0.204524	0.191839	0.153956	0.285812	0.202009	0.0505746
		42:2	870.695	0.00127137	0.00146379	0.00138906	0.00132885	0.00112688	0.00131599	0.000127579		0.252818	0.3289	0.273314	0.261381	0.325279	0.288338	0.0361388
		44:6	890.664	0.00276129	0.00267282	0.00228211	0.00268576	0.000996273	0.00227965	0.000741376		0.549097	0.600557	0.44903	0.528281	0.28758	0.482909	0.122047
		44:5	892.68	0.00115947	0.00147446	0.00161653	0.00159091	0.000663886	0.00130105	0.000399887		0.230566	0.331298	0.31807	0.312927	0.191634	0.276899	0.0619862
		44:4	894.695	0.00394805	0.00423115	0.00419403	0.00435685	0.00285585	0.00391719	0.000611537		0.78509	0.950701	0.825223	0.856979	0.824357	0.84847	0.0625749
									#DIV/0!	#DIV/0!		0	0	0	0	0
			sum	0.502879	0.445056	0.50823	0.508396	0.346434	0.462199	0.0700061
sample run																	mol%
PC	PC Lotus Root -P myc			101.4	100.8	103.6	100.8	101.4	mg
str		PC		2.1 a	2.2 a	2.3 a	2.4 a	5	Mean	StdDev							Mean	StdDev
		32:2	730.539	0.000216301	0.000236631	8.13232e-05	0.000197427	8.95976e-05	0.000164256	7.33124e-05		0.131902	0.180458	0.0721763	0.127409	0.0997835	0.122346	0.0403733
		32:1	732.554	4.481e-05	2.13703e-05	7.91696e-05	4.96791e-05	7.4754e-05	5.39566e-05	2.36223e-05		0.0273255	0.0162973	0.0702649	0.0320601	0.0832524	0.0458401	0.0291621
		32:0	734.57	7.15953e-05	5.65628e-05	4.96205e-05	0.00018148	8.4653e-05	8.87824e-05	5.35657e-05		0.0436593	0.0431357	0.0440394	0.117117	0.0942767	0.0684457	0.0349528
		34:4	754.539	0.000404719	0.000194426	0.000135046	0.000400603	0.000134427	0.000253844	0.000138026		0.2468	0.148272	0.119856	0.258527	0.149709	0.184633	0.0633697
		34:3	756.554	0.0165451	0.0127858	0.0113263	0.0176984	0.00929076	0.0135293	0.00353014		10.0893	9.75064	10.0524	11.4216	10.347	10.3322	0.64468
		34:2	758.57	0.03118	0.0262119	0.0204513	0.0273298	0.0163816	0.0243109	0.00586692		19.0138	19.9896	18.151	17.6371	18.2439	18.6071	0.916165
		34:1	760.586	0.00192055	0.00117313	0.00129687	0.00205696	0.000857214	0.00146094	0.00051008		1.17116	0.894643	1.151	1.32745	0.954666	1.09979	0.175137
		34:0	762.601	0.000140751	0.000167999	6.98094e-05	-4.38124e-05	9.23602e-05	8.54215e-05	8.19661e-05		0.0858309	0.128119	0.0619575	-0.0282741	0.10286	0.0700987	0.0600638
		36:6	778.539	0.00799642	0.00700252	0.00537633	0.00957514	0.00498996	0.00698808	0.00189077		4.87628	5.34023	4.77163	6.17926	5.55725	5.34493	0.567786
		36:5	780.554	0.0336618	0.0272417	0.0239877	0.0331051	0.0189288	0.027385	0.00622871		20.5272	20.7749	21.2897	21.3642	21.0807	21.0074	0.352475
		36:4	782.57	0.0478981	0.0379801	0.0342075	0.0411921	0.0254967	0.0373549	0.00831862		29.2086	28.9642	30.36	26.5831	28.3952	28.7022	1.38368
		36:3	784.586	0.0124587	0.00996234	0.00810033	0.011673	0.00685358	0.0098096	0.00235442		7.59742	7.59743	7.18924	7.53312	7.63273	7.50999	0.182871
		36:2	786.601	0.00390974	0.00334478	0.00258732	0.00330051	0.00236523	0.00310152	0.000624202		2.38419	2.55078	2.29631	2.12997	2.63412	2.39907	0.200914
		36:1	788.617	0.000676577	0.000534712	0.000425069	0.000635838	0.000318504	0.00051814	0.00014811		0.412582	0.40778	0.377259	0.410334	0.354713	0.392533	0.0255684
		36:0	790.633	0.000100406	4.74085e-05	3.91589e-05	9.59486e-05	5.94401e-05	6.84725e-05	2.81037e-05		0.0612286	0.0361544	0.0347545	0.0619199	0.0661975	0.052051	0.0152776
		38:6	806.57	0.000787675	0.000224669	0.000326294	0.000530611	0.000197327	0.000413315	0.000246837		0.48033	0.171336	0.289594	0.342427	0.21976	0.300689	0.11981
		38:5	808.586	0.000611401	0.000303175	0.000418407	0.000788097	0.000300565	0.000484329	0.000211751		0.372837	0.231206	0.371346	0.508594	0.334734	0.363743	0.0994105
		38:4	810.601	0.00114694	0.00047281	0.00049522	0.000775934	0.000200658	0.000618312	0.000358835		0.699413	0.360572	0.43952	0.500744	0.22347	0.444744	0.176116
		40:10	826.539	0.000412628	0.00019396	0.000217607	0.000532651	0.000242328	0.000319835	0.000146802		0.251624	0.147917	0.193131	0.343743	0.269877	0.241258	0.0749308
		40:9	828.554	9.93281e-05	0.000226691	0.000158662	0.000458125	0.000188213	0.000226204	0.000137741		0.060571	0.172878	0.140816	0.295648	0.20961	0.175905	0.0866268
		40:8	830.57	0.000557162	0.000129311	0.000205974	0.000548276	9.56842e-05	0.000307282	0.000227612		0.339762	0.0986146	0.182807	0.353827	0.106562	0.216314	0.123663
		40:7	832.586	0.000768709	0.000604248	0.000680365	0.00110648	0.000808535	0.000793668	0.000191973		0.468765	0.460808	0.60384	0.714061	0.900453	0.629586	0.184063
		40:6	834.601	0.000446149	0.000242931	0.00023093	0.000564164	0.000220488	0.000340932	0.000155816		0.272065	0.185263	0.204956	0.36408	0.245554	0.254384	0.0700797
		40:5	836.617	0.000134287	0.000171117	0.00020276	0.00020977	0.00010616	0.000164819	4.43646e-05		0.0818891	0.130497	0.179955	0.135374	0.118229	0.129189	0.0352652
		40:4	838.633	0.000144216	5.56143e-05	0.000119829	0.000195291	6.4575e-05	0.000115905	5.7855e-05		0.087944	0.0424123	0.106351	0.12603	0.0719162	0.0869308	0.0320713
		40:3	840.648	0.000153568	0.000178293	8.47574e-05	0.000137997	0.000124873	0.000135898	3.48241e-05		0.093647	0.135969	0.0752243	0.0890555	0.13907	0.106593	0.0290553
		40:2	842.664	0.000192845	0.000160156	0.000146258	0.000172822	9.23263e-05	0.000152881	3.7942e-05		0.117598	0.122137	0.129808	0.111529	0.102822	0.116779	0.0102649
		40:1	844.68	0.000668372	0.000678543	0.000720299	0.000878532	0.00063711	0.000716571	9.53001e-05		0.407579	0.517467	0.639283	0.566955	0.70954	0.568165	0.115547
		42:2	870.695	0.000249319	0.000192988	0.000175183	0.000296421	0.000267318	0.000236246	5.08856e-05		0.152037	0.147176	0.155479	0.191294	0.297708	0.188739	0.0633671
		44:6	890.664	9.2016e-05	7.91795e-05	0.000101342	0.000173293	7.27537e-05	0.000103717	4.04479e-05		0.0561121	0.0603835	0.0899439	0.111833	0.0810247	0.0798595	0.0227411
		44:5	892.68	0.000132373	0.000194734	7.1527e-05	8.14401e-05	6.80063e-05	0.000109616	5.41734e-05		0.0807222	0.148507	0.063482	0.0525569	0.0757376	0.0842012	0.0375821
		44:4	894.695	0.000163604	5.79658e-05	0.000104677	5.7987e-05	8.75349e-05	9.43536e-05	4.35754e-05		0.0997668	0.0442056	0.0929031	0.0374216	0.0974863	0.0743567	0.0308136
									#DIV/0!	#DIV/0!		0	0	0	0	0
			sum	0.163986	0.131128	0.112673	0.154956	0.089792	0.130507	0.0303923

## Sheet: PE
sample run																	mol%
PE	PE Lotus Root -P myc			103.7	104.8	103.2	100.8	100	mg
Gifu WT		PE		3.1 a	3.2 a	3.3 a	3.4 a	5	Mean	StdDev							Mean	StdDev
		32:2	688.492	#DIV/0!	0.00319769	0.00252212	0.00254416	0.00409747	0.00309036	0.000740947		#DIV/0!	0.938461	0.991252	1.10103	1.29176	1.08062	0.156195
		32:1	690.507	#DIV/0!	0.00307028	0.00369068	0.00217685	0.00391942	0.00321431	0.00077914		#DIV/0!	0.901067	1.45052	0.942068	1.23563	1.13232	0.259228
		32:0	692.523	#DIV/0!	0.00107385	0.000997233	0.00124368	0.000922635	0.00105935	0.000137524		#DIV/0!	0.315153	0.391935	0.538225	0.290867	0.384045	0.111448
		34:4	712.492	#DIV/0!	0.00148697	0.00236221	0.00105961	0.00184656	0.00168884	0.000552265		#DIV/0!	0.436398	0.928403	0.458562	0.582143	0.601376	0.227252
		34:3	714.507	#DIV/0!	0.0239547	0.0149554	0.0160811	0.0191448	0.018534	0.00402411		#DIV/0!	7.03025	5.87783	6.95936	6.03554	6.47574	0.6035
		34:2	716.523	#DIV/0!	0.0443688	0.0333554	0.0332737	0.045523	0.0391302	0.00673196		#DIV/0!	13.0214	13.1095	14.3997	14.3515	13.7205	0.757543
		34:1	718.539	#DIV/0!	0.00422954	0.00410153	0.00335409	0.00405982	0.00393625	0.000394764		#DIV/0!	1.24129	1.61199	1.45154	1.27989	1.39618	0.170446
		34:0	720.554	#DIV/0!	0.00164662	0.000835543	0.000964055	0.00116685	0.00115327	0.000356058		#DIV/0!	0.483251	0.328388	0.417211	0.367858	0.399177	0.0667974
		36:6	736.492	#DIV/0!	0.0161003	0.00938389	0.00731593	0.0102263	0.0107566	0.00376645		#DIV/0!	4.72511	3.68808	3.16609	3.22391	3.7008	0.721737
		36:5	738.507	#DIV/0!	0.0448401	0.0348531	0.0329813	0.0393111	0.0379964	0.00527879		#DIV/0!	13.1597	13.6981	14.2732	12.3931	13.381	0.800301
		36:4	740.523	#DIV/0!	0.0689472	0.0525789	0.0459258	0.0656714	0.0582808	0.0108559		#DIV/0!	20.2347	20.6647	19.8751	20.7034	20.3695	0.392099
		36:3	742.539	#DIV/0!	0.0288115	0.0206758	0.0175223	0.0314661	0.0246189	0.00659222		#DIV/0!	8.45563	8.12607	7.58306	9.91992	8.52117	0.99949
		36:2	744.554	#DIV/0!	0.00720346	0.00642452	0.00400063	0.00628448	0.00597827	0.00137902		#DIV/0!	2.11408	2.52498	1.73134	1.98123	2.08791	0.331783
		36:1	746.57	#DIV/0!	0.00193271	0.00146869	0.00186032	0.00219441	0.00186403	0.000300097		#DIV/0!	0.567213	0.577229	0.805084	0.691804	0.660332	0.111834
		36:0	748.586	#DIV/0!	0.000827971	0.000542362	0.000808072	0.000721591	0.000724999	0.000130221		#DIV/0!	0.242993	0.213161	0.349707	0.227487	0.258337	0.0621195
		38:6	764.523	#DIV/0!	0.0231918	0.0144802	0.0132891	0.0171884	0.0170374	0.00441544		#DIV/0!	6.80634	5.69107	5.75106	5.41878	5.91681	0.61039
		38:5	766.539	#DIV/0!	0.0135136	0.0106473	0.00986338	0.0133339	0.0118396	0.00185851		#DIV/0!	3.96598	4.18465	4.26854	4.20361	4.15569	0.131479
		38:4	768.554	#DIV/0!	0.0218308	0.0145052	0.0134622	0.0209465	0.0176862	0.00431155		#DIV/0!	6.40692	5.70089	5.82597	6.60353	6.13433	0.438715
		40:10	784.492	#DIV/0!	0.00163797	0.0011814	0.00120649	0.00138248	0.00135209	0.000210543		#DIV/0!	0.480713	0.464319	0.522129	0.435837	0.475749	0.0360525
		40:9	786.507	#DIV/0!	0.00255063	0.00153358	0.00165746	0.0025418	0.00207087	0.00055122		#DIV/0!	0.748561	0.602733	0.717294	0.801321	0.717477	0.0839887
		40:8	788.523	#DIV/0!	0.00318256	0.00191313	0.0016204	0.00219416	0.00222756	0.000678395		#DIV/0!	0.93402	0.751902	0.701253	0.691726	0.769725	0.112668
		40:7	790.539	#DIV/0!	0.00311236	0.0040123	0.00284551	0.00399759	0.00349194	0.000602332		#DIV/0!	0.913418	1.57693	1.23144	1.26027	1.24551	0.271132
		40:6	792.554	#DIV/0!	0.00279495	0.00221989	0.00170219	0.00193821	0.00216381	0.000470981		#DIV/0!	0.820263	0.872467	0.73665	0.611036	0.760104	0.114041
		40:5	794.57	#DIV/0!	0.00227049	0.00129228	0.00107979	0.00124501	0.00147189	0.000540137		#DIV/0!	0.666346	0.507894	0.467298	0.392499	0.50851	0.11557
		40:4	796.586	#DIV/0!	0.00148183	0.00141989	0.00143592	0.0012506	0.00139706	0.000101108		#DIV/0!	0.434888	0.55805	0.621417	0.39426	0.502154	0.105694
		40:3	798.601	#DIV/0!	0.00104878	0.00118374	0.00143468	0.00163944	0.00132666	0.000262766		#DIV/0!	0.307798	0.465238	0.620883	0.516844	0.477691	0.130455
		40:2	800.617	#DIV/0!	0.00163927	0.00121215	0.00143253	0.00201313	0.00157427	0.00034061		#DIV/0!	0.481094	0.476403	0.619953	0.634655	0.553026	0.0859997
		40:1	802.633	#DIV/0!	0.000654602	0.00157103	0.00125522	0.000731234	0.00105302	0.000436463		#DIV/0!	0.192113	0.61745	0.543218	0.230527	0.395827	0.215766
		42:2	828.648	#DIV/0!	0.00249044	0.00183241	0.00210208	0.00272265	0.00228689	0.000396663		#DIV/0!	0.730895	0.720178	0.90971	0.858334	0.804779	0.0939768
		44:6	848.617	#DIV/0!	0.00309111	0.00203361	0.0013193	0.00245203	0.00222401	0.00074355		#DIV/0!	0.90718	0.799256	0.570949	0.773019	0.762601	0.14034
		44:5	850.633	#DIV/0!	0.0017363	0.00168761	0.00232899	0.0023121	0.00201625	0.000351998		#DIV/0!	0.509571	0.66327	1.00791	0.728906	0.727414	0.208367
		44:4	852.648	#DIV/0!	0.00281886	0.00296476	0.00192479	0.00275599	0.0026161	0.000469095		#DIV/0!	0.82728	1.16522	0.832986	0.868845	0.923583	0.162139
									#DIV/0!	#DIV/0!		#DIV/0!	0	0	0	0	0	0
			sum	#DIV/0!	0.340738	0.254438	0.231071	0.317201	0.285862	0.0515849
			sum relevant	#DIV/0!	0.310228	0.22838	0.207726	0.288025	0.25859	0.0484171
sample run																	mol%
PE	PE Lotus Root -P myc			103.1	104	101.1	100.5	99.6	mg
ram1 EMS		PE		6.1 a	6.2 a	6.3 a	6.4 a	5	Mean	StdDev							Mean	StdDev
		32:2	688.492	0.000248703	0.000319725	0.000381322	0.000373052	0.000741765	0.000412913	0.000191298		0.237433	0.322076	0.434063	0.305027	0.553504	0.370421	0.124367
		32:1	690.507	0.000416544	0.000667153	0.000791687	0.00117273	0.00139668	0.000888959	0.000393745		0.397668	0.672061	0.901186	0.958887	1.0422	0.7944	0.260877
		32:0	692.523	0.000297352	0.00030994	0.000113521	0.000192215	0.000130728	0.000208751	9.15411e-05		0.283878	0.31222	0.129223	0.157165	0.0975494	0.196007	0.0960332
		34:4	712.492	0.000392215	0.000235891	0.000247508	0.00017401	0.000176263	0.000245178	8.87772e-05		0.374441	0.237627	0.281741	0.14228	0.131528	0.233523	0.101154
		34:3	714.507	0.0122957	0.00956313	0.00856196	0.00982151	0.0122728	0.010503	0.00169274		11.7386	9.63348	9.74617	8.03058	9.15793	9.66135	1.34496
		34:2	716.523	0.0236241	0.0202795	0.0173876	0.0264583	0.0272945	0.0230088	0.0041741		22.5535	20.4287	19.7925	21.6337	20.3672	20.9551	1.11691
		34:1	718.539	0.0017823	0.000825496	0.00076643	0.00162009	0.00103802	0.00120647	0.000466321		1.70154	0.831568	0.872436	1.32467	0.774566	1.10096	0.400647
		34:0	720.554	0.00028098	0.000633827	0.000666467	0.000699025	0.000789342	0.000613928	0.00019495		0.268248	0.638489	0.758647	0.571559	0.589006	0.56519	0.18137
		36:6	736.492	0.00288029	0.00384736	0.0040092	0.00326522	0.00464081	0.00372858	0.000681783		2.74977	3.87566	4.56372	2.66982	3.46297	3.46439	0.793677
		36:5	738.507	0.0166741	0.0177432	0.0148014	0.0203996	0.0218808	0.0182998	0.00284713		15.9185	17.8737	16.8485	16.6798	16.3274	16.7296	0.732339
		36:4	740.523	0.0289865	0.0273395	0.0251731	0.0345513	0.0404139	0.0312929	0.00616866		27.673	27.5406	28.6548	28.251	30.1568	28.4553	1.05181
		36:3	742.539	0.00654057	0.00475841	0.00479503	0.00767469	0.00816346	0.00638643	0.00158305		6.24419	4.79342	5.45824	6.27522	6.09156	5.77253	0.639216
		36:2	744.554	0.001379	0.00208764	0.00142261	0.00276816	0.00252858	0.0020372	0.000630329		1.31651	2.103	1.61937	2.26339	1.88682	1.83782	0.37859
		36:1	746.57	0.000374472	0.000538195	0.000912452	0.000491587	0.000509376	0.000565216	0.000203854		0.357502	0.542153	1.03865	0.401947	0.380096	0.544071	0.285706
		36:0	748.586	0.000264101	0.000237807	0.000582647	0.000641013	0.000361799	0.000417474	0.000184496		0.252133	0.239557	0.663234	0.524126	0.269974	0.389805	0.192804
		38:6	764.523	0.00035037	0.000564572	0.000355055	0.00126815	0.00101585	0.000710799	0.000412777		0.334493	0.568724	0.404163	1.0369	0.758027	0.620462	0.284424
		38:5	766.539	0.000482109	0.0010726	0.000657636	0.00104646	0.00146885	0.000945532	0.000386602		0.460262	1.08049	0.748594	0.855643	1.09606	0.848209	0.262614
		38:4	768.554	0.000441074	0.000672601	0.000524969	0.00157214	0.00118796	0.000879749	0.000483636		0.421087	0.677548	0.597578	1.28547	0.886453	0.773627	0.331367
		40:10	784.492	0.000254006	0.000243545	0.000248717	0.000220011	0.000278641	0.000248984	2.10585e-05		0.242496	0.245336	0.283117	0.179893	0.207922	0.231753	0.039356
		40:9	786.507	0.000487709	0.000751582	0.000643781	0.000702108	0.000653821	0.0006478	9.92492e-05		0.465609	0.757111	0.732823	0.57408	0.48788	0.603501	0.135617
		40:8	788.523	0.0002473	0.000512998	0.000100066	0.000609871	0.000436815	0.00038141	0.000205985		0.236093	0.516771	0.113906	0.498663	0.325951	0.338277	0.172133
		40:7	790.539	0.00149669	0.00198068	0.00110969	0.00171738	0.00159	0.00157889	0.000319236		1.42887	1.99525	1.26317	1.40422	1.18646	1.4556	0.317823
		40:6	792.554	0.000459142	0.000498203	0.000280685	0.000414045	0.000375823	0.00040558	8.36715e-05		0.438336	0.501867	0.319507	0.338545	0.280439	0.375739	0.0914525
		40:5	794.57	8.0064e-05	0.000202262	0.000183632	0.000112041	0.000328428	0.000181286	9.63549e-05		0.0764359	0.20375	0.20903	0.0916109	0.245073	0.16518	0.0759626
		40:4	796.586	0.000175757	0.000170461	0.000192524	0.000354394	0.000340323	0.000246692	9.239e-05		0.167792	0.171714	0.219152	0.289771	0.253949	0.220476	0.0526242
		40:3	798.601	0.00044922	0.000537421	0.000475184	0.000581012	0.000493948	0.000507357	5.22584e-05		0.428864	0.541374	0.540907	0.475066	0.368583	0.470959	0.0743651
		40:2	800.617	0.000973027	0.000606242	0.000538793	0.000496112	0.000700791	0.000662993	0.000189766		0.928934	0.610701	0.613315	0.405647	0.522929	0.616305	0.194212
		40:1	802.633	0.000577248	0.000217245	0.0004271	0.000428253	0.000369889	0.000403947	0.000129593		0.551091	0.218843	0.486172	0.350162	0.276011	0.376456	0.139783
		42:2	828.648	0.000893305	0.00115691	0.000494818	0.0010918	0.00112498	0.000952363	0.000275643		0.852825	1.16542	0.563257	0.892715	0.839462	0.862735	0.2138
		44:6	848.617	0.000206459	0.000130828	0.000268593	0.000280977	0.000169227	0.000211217	6.40444e-05		0.197104	0.13179	0.305743	0.229742	0.126277	0.198131	0.0744054
		44:5	850.633	0.000366608	0.000229022	0.000426081	0.000797067	0.000590989	0.000481953	0.000218853		0.349995	0.230706	0.485013	0.651724	0.440995	0.431687	0.156855
		44:4	852.648	0.000369508	0.000335765	0.00030923	0.000307013	0.000547373	0.000373778	0.000100278		0.352764	0.338235	0.352	0.25103	0.408449	0.340495	0.0568106
									#DIV/0!	#DIV/0!		0	0	0	0	0
			sum	0.104747	0.0992698	0.0878494	0.122301	0.134013	0.109636	0.0184435
			sum relevant	0.0977105	0.0916966	0.0821506	0.114189	0.126011	0.102352	0.0176286
sample run																	mol%
PE	PE Lotus Root -P myc			104.4	99.5	103.6	103.4	100.7	mg
ram1 LORE1		PE		7.1 a	7.2 a	7.3 a	7.4 a	5	Mean	StdDev							Mean	StdDev
		32:2	688.492	0.000482631	0.000361031	0.000142353	0.00040624	0.000221492	0.000322749	0.000138559		0.295302	0.243426	0.103169	0.294233	0.154139	0.218054	0.0861655
		32:1	690.507	0.000412489	0.00130705	0.00109171	0.000781018	0.000740472	0.000866546	0.00034428		0.252385	0.88128	0.791203	0.565677	0.515304	0.60117	0.247415
		32:0	692.523	0.000119077	0.000151349	0.000101708	0.000324547	0.000383025	0.000215941	0.00012876		0.0728582	0.102047	0.0737116	0.235063	0.266552	0.150047	0.093395
		34:4	712.492	0.000318517	0.00021003	0.000613191	0.00041396	0.000640841	0.000439308	0.00018618		0.194888	0.141613	0.444404	0.299824	0.445969	0.30534	0.139778
		34:3	714.507	0.0197445	0.0149794	0.0145427	0.0160569	0.0144407	0.0159528	0.00221417		12.0809	10.0999	10.5396	11.6298	10.0495	10.8799	0.924442
		34:2	716.523	0.0354245	0.0311517	0.0295054	0.0268067	0.0302714	0.0306319	0.00313331		21.6748	21.0041	21.3837	19.4156	21.0663	20.9089	0.876891
		34:1	718.539	0.00211718	0.00259935	0.00277595	0.00183646	0.0023597	0.00233773	0.000374462		1.29542	1.75262	2.01184	1.33011	1.64215	1.60643	0.300037
		34:0	720.554	0.000484411	0.000682969	0.000414338	0.00103269	0.00109968	0.000742817	0.000312101		0.296392	0.460494	0.300287	0.747959	0.765278	0.514082	0.231175
		36:6	736.492	0.00613597	0.0056684	0.00581414	0.00591762	0.00561464	0.00583015	0.000208592		3.75435	3.82193	4.21374	4.28603	3.9073	3.99667	0.238792
		36:5	738.507	0.0282625	0.0267564	0.025099	0.0244148	0.024838	0.0258741	0.00160363		17.2927	18.0405	18.1903	17.6832	17.2851	17.6983	0.416727
		36:4	740.523	0.0430088	0.0387364	0.0336618	0.0339116	0.0390683	0.0376774	0.0039302		26.3153	26.1181	24.3961	24.5616	27.1882	25.7158	1.20031
		36:3	742.539	0.0102116	0.00855398	0.00758618	0.00681853	0.00886062	0.00840619	0.00129239		6.24809	5.76754	5.49801	4.93854	6.16622	5.72368	0.533888
		36:2	744.554	0.00248478	0.00322673	0.00285823	0.00245189	0.00181819	0.00256796	0.000524592		1.52033	2.17563	2.07147	1.77586	1.2653	1.76172	0.378209
		36:1	746.57	0.000390874	0.00087317	0.000553634	0.00061421	0.000767813	0.00063994	0.000187678		0.23916	0.588737	0.401241	0.444862	0.534331	0.441666	0.134972
		36:0	748.586	0.000214154	0.000500387	0.0002328	0.000986613	0.000409172	0.000468625	0.000313538		0.131032	0.337387	0.16872	0.714587	0.284748	0.327295	0.232149
		38:6	764.523	0.00106916	0.00127444	0.00128102	0.00161336	0.00148922	0.00134544	0.000210935		0.654177	0.859291	0.928408	1.16853	1.03637	0.929354	0.193189
		38:5	766.539	0.00222627	0.00165953	0.00176651	0.00164091	0.00127108	0.00171286	0.000342661		1.36217	1.11894	1.28026	1.18848	0.884559	1.16688	0.182663
		38:4	768.554	0.00172188	0.00146566	0.00125803	0.00194712	0.00118988	0.00151651	0.000317682		1.05355	0.988223	0.911743	1.41026	0.828052	1.03837	0.224342
		40:10	784.492	0.000353492	0.000706269	0.000348221	0.000262786	0.000189102	0.000371974	0.000198761		0.216288	0.476203	0.25237	0.190331	0.131598	0.253358	0.13213
		40:9	786.507	0.000874266	0.000610311	0.000614216	0.000821554	0.000715507	0.000727171	0.000119474		0.534928	0.411504	0.445147	0.595038	0.497931	0.496909	0.0725415
		40:8	788.523	0.000421603	0.000336588	0.000434212	0.000471678	0.000254103	0.000383637	8.76685e-05		0.257962	0.226945	0.314691	0.341628	0.176834	0.263612	0.0663371
		40:7	790.539	0.00184645	0.00188923	0.00185338	0.00178067	0.00257074	0.0019881	0.000328057		1.12977	1.27382	1.34322	1.28971	1.78901	1.36511	0.249788
		40:6	792.554	0.000632167	0.000424951	0.000637744	0.000433949	0.000357699	0.000497302	0.000129083		0.386798	0.286524	0.462199	0.314302	0.248928	0.33975	0.0850536
		40:5	794.57	0.000317528	0.000324022	0.000294958	0.000749997	0.000295508	0.000396403	0.000198091		0.194283	0.218473	0.213768	0.54321	0.205648	0.275076	0.150172
		40:4	796.586	0.000274296	0.000120045	-6.50334e-06	0.000130929	0.000247878	0.000153329	0.000112615		0.167831	0.0809403	-0.00471323	0.0948296	0.172502	0.102278	0.0727778
		40:3	798.601	0.000691966	0.000722953	0.000770466	0.0012177	0.000702072	0.000821031	0.000223791		0.423386	0.487452	0.558388	0.881958	0.488581	0.567953	0.181914
		40:2	800.617	0.000375188	0.000513816	0.000913291	0.000969565	0.000939572	0.000742287	0.000276938		0.229562	0.346442	0.661899	0.702239	0.653861	0.518801	0.215484
		40:1	802.633	0.000510033	0.000569179	0.000463708	0.000644013	0.000414986	0.000520384	8.95729e-05		0.312068	0.38377	0.336068	0.466448	0.288794	0.35743	0.0703625
		42:2	828.648	0.00156144	0.00122511	0.00144697	0.00135633	0.000877527	0.00129348	0.000263156		0.955384	0.826034	1.04868	0.982366	0.610683	0.884629	0.173169
		44:6	848.617	0.000175568	0.000182726	0.000160395	0.000229931	0.000102214	0.000170167	4.60209e-05		0.107423	0.123203	0.116245	0.166535	0.0711321	0.116908	0.0342356
		44:5	850.633	0.000414577	0.000380717	0.000451667	0.000521056	0.000343997	0.000422403	6.80724e-05		0.253663	0.2567	0.327341	0.377392	0.239392	0.290897	0.0591993
		44:4	852.648	0.000158302	0.000148637	0.000299118	0.000502285	0.000200943	0.000261857	0.000147009		0.0968586	0.100219	0.216782	0.363797	0.139839	0.183499	0.111762
									#DIV/0!	#DIV/0!		0	0	0	0	0
			sum	0.163436	0.148312	0.13798	0.138068	0.143696	0.146299	0.0105055
			sum relevant	0.154829	0.140158	0.129299	0.127975	0.135484	0.137549	0.0108329
sample run																	mol%
PE	PE Lotus Root -P myc			102.2	105.5	103.4	102.1	99.4	mg
dis-1		PE		4.1 a	4.2 a	4.3 a	4.4 a	5	Mean	StdDev							Mean	StdDev
		32:2	688.492	0.000500471	0.000698406	#DIV/0!	0.00108903	0.000110754	0.000599664	0.000407471		0.289826	0.424681	#DIV/0!	0.652787	0.0806322	0.361981	0.240044
		32:1	690.507	0.00137828	0.000768025	#DIV/0!	0.000878509	0.000755328	0.000945036	0.00029408		0.798171	0.467015	#DIV/0!	0.526598	0.549902	0.585422	0.146064
		32:0	692.523	0.000332451	0.000257818	#DIV/0!	0.000162149	0.000396917	0.000287334	0.000100973		0.192524	0.156772	#DIV/0!	0.0971956	0.288968	0.183865	0.0803477
		34:4	712.492	0.000289469	0.000441587	#DIV/0!	0.000691695	0.000305823	0.000432143	0.000185983		0.167633	0.268517	#DIV/0!	0.414617	0.222649	0.268354	0.105872
		34:3	714.507	0.0179787	0.0150919	#DIV/0!	0.01513	0.0157688	0.0159923	0.00136013		10.4115	9.17696	#DIV/0!	9.06926	11.4802	10.0345	1.14008
		34:2	716.523	0.0322306	0.0311247	#DIV/0!	0.0355166	0.0260362	0.031227	0.0039312		18.6649	18.9261	#DIV/0!	21.2894	18.9552	19.4589	1.22732
		34:1	718.539	0.0024207	0.00175785	#DIV/0!	0.00256886	0.00132472	0.00201803	0.000581358		1.40184	1.0689	#DIV/0!	1.53983	0.964438	1.24375	0.271568
		34:0	720.554	0.000799015	0.000615856	#DIV/0!	0.000580456	0.00071589	0.000677804	9.90905e-05		0.462715	0.374485	#DIV/0!	0.347939	0.52119	0.426582	0.0799065
		36:6	736.492	0.00759838	0.00556595	#DIV/0!	0.00593244	0.00548186	0.00614466	0.000988694		4.40027	3.3845	#DIV/0!	3.55604	3.99096	3.83294	0.456291
		36:5	738.507	0.0308284	0.0290155	#DIV/0!	0.0291017	0.0252407	0.0285466	0.00235684		17.8529	17.6435	#DIV/0!	17.4442	18.376	17.8292	0.400926
		36:4	740.523	0.0430822	0.0450789	#DIV/0!	0.04463	0.0352221	0.0420033	0.00460101		24.9491	27.4112	#DIV/0!	26.7522	25.6428	26.1888	1.10252
		36:3	742.539	0.0109146	0.0101293	#DIV/0!	0.0115607	0.00867775	0.0103206	0.00124181		6.32073	6.15935	#DIV/0!	6.92974	6.31767	6.43187	0.34036
		36:2	744.554	0.00309094	0.00344682	#DIV/0!	0.00379431	0.00305569	0.00334694	0.000346641		1.78998	2.09592	#DIV/0!	2.2744	2.22464	2.09623	0.217577
		36:1	746.57	0.000638101	0.00088291	#DIV/0!	0.000499361	0.000618554	0.000659732	0.000160925		0.369528	0.536873	#DIV/0!	0.299328	0.450326	0.414014	0.102542
		36:0	748.586	0.000246021	0.000330508	#DIV/0!	0.000371905	0.000647939	0.000399093	0.000173972		0.142472	0.200973	#DIV/0!	0.222928	0.47172	0.259523	0.145483
		38:6	764.523	0.00312228	0.00236358	#DIV/0!	0.00140546	0.00144734	0.00208466	0.000820963		1.80813	1.43723	#DIV/0!	0.842463	1.05371	1.28538	0.426682
		38:5	766.539	0.00254077	0.00268785	#DIV/0!	0.0022264	0.00174233	0.00229934	0.000418251		1.47137	1.63441	#DIV/0!	1.33455	1.26847	1.4272	0.161929
		38:4	768.554	0.00362033	0.0026324	#DIV/0!	0.0022039	0.00199279	0.00261235	0.000722749		2.09655	1.60069	#DIV/0!	1.32107	1.45082	1.61728	0.339328
		40:10	784.492	0.000525182	0.000357347	#DIV/0!	0.000269429	8.00449e-05	0.000308001	0.000185341		0.304136	0.217293	#DIV/0!	0.161502	0.0582752	0.185302	0.103033
		40:9	786.507	0.00095947	0.000750781	#DIV/0!	0.000469749	0.000958162	0.000784541	0.000231645		0.555635	0.456529	#DIV/0!	0.281578	0.697572	0.497829	0.174842
		40:8	788.523	0.000748631	0.000604468	#DIV/0!	0.000389618	0.000259102	0.000500455	0.000218286		0.433537	0.36756	#DIV/0!	0.233546	0.188634	0.305819	0.114134
		40:7	790.539	0.00169099	0.00198826	#DIV/0!	0.0018669	0.00127805	0.00170605	0.000310335		0.979262	1.209	#DIV/0!	1.11906	0.930462	1.05945	0.127787
		40:6	792.554	0.00100445	0.000782603	#DIV/0!	0.000468992	0.000476216	0.000683065	0.000259364		0.581683	0.475879	#DIV/0!	0.281125	0.3467	0.421347	0.13406
		40:5	794.57	0.000491496	0.000423724	#DIV/0!	0.000277186	0.000306279	0.000374671	0.000100391		0.284628	0.257655	#DIV/0!	0.166151	0.222981	0.232854	0.0511286
		40:4	796.586	0.000586885	0.000887638	#DIV/0!	0.000370292	0.000292894	0.000534427	0.000266326		0.339869	0.539748	#DIV/0!	0.221961	0.213236	0.328703	0.152087
		40:3	798.601	0.000473795	0.000761374	#DIV/0!	0.000431001	0.000653001	0.000579793	0.000154603		0.274378	0.46297	#DIV/0!	0.258352	0.475405	0.367776	0.117393
		40:2	800.617	0.00108302	0.00115606	#DIV/0!	0.000827891	0.000767297	0.000958567	0.000189871		0.627182	0.702971	#DIV/0!	0.496256	0.558616	0.596256	0.0889964
		40:1	802.633	0.000656403	0.000597218	#DIV/0!	0.000519379	0.000363238	0.00053406	0.000126955		0.380127	0.363152	#DIV/0!	0.311328	0.264449	0.329764	0.0524633
		42:2	828.648	0.00140693	0.0014668	#DIV/0!	0.00127496	0.00125979	0.00135212	0.000101052		0.814762	0.891918	#DIV/0!	0.764237	0.917163	0.84702	0.0703077
		44:6	848.617	0.000330395	0.000186557	#DIV/0!	0.000326073	0.000550745	0.000348443	0.00015051		0.191334	0.11344	#DIV/0!	0.195456	0.40096	0.225297	0.123036
		44:5	850.633	0.000563982	0.000791055	#DIV/0!	0.000559767	0.000287024	0.000550457	0.000206199		0.326606	0.481018	#DIV/0!	0.335537	0.208963	0.338031	0.111416
		44:4	852.648	0.000546609	0.000810384	#DIV/0!	0.000432601	0.000283482	0.000518269	0.00022256		0.316545	0.492772	#DIV/0!	0.259311	0.206384	0.318753	0.124429
									#DIV/0!	#DIV/0!		0	0	#DIV/0!	0	0
			sum	0.17268	0.164454	#DIV/0!	0.166827	0.137357	0.16033	0.0157005
			sum relevant	0.161612	0.15289	#DIV/0!	0.158343	0.129541	0.150597	0.0144905
sample run																	mol%
PE	PE Lotus Root -P myc			102.4	102.8	103.3	101.7	103.9	mg
dis-4		PE		5.1 a	5.2 a	5.3 a	5.4 a	5	Mean	StdDev							Mean	StdDev
		32:2	688.492	0.000455719	0.000373298	0.000228525	0.000420287	0.000208743	0.000337314	0.000112433		0.27374	0.237667	0.128337	0.302692	0.104397	0.209367	0.0883725
		32:1	690.507	0.000925357	0.000998208	0.000996494	0.000688862	0.00090188	0.00090216	0.000126647		0.555842	0.635528	0.55962	0.49612	0.451052	0.539632	0.0699964
		32:0	692.523	0.000323762	0.000143585	0.000318403	0.000360015	0.000323309	0.000293815	8.56195e-05		0.194477	0.0914161	0.178812	0.259284	0.161695	0.177137	0.0604939
		34:4	712.492	0.000490879	0.000450448	0.000628233	0.000486735	0.000452891	0.000501837	7.30764e-05		0.29486	0.286786	0.352808	0.350547	0.226502	0.302301	0.0522501
		34:3	714.507	0.0122403	0.01186	0.012829	0.00833537	0.0128245	0.0116178	0.0018804		7.3525	7.55092	7.20463	6.00315	6.41383	6.90501	0.663668
		34:2	716.523	0.0328085	0.0303386	0.0342494	0.0253703	0.0428975	0.0331329	0.00641806		19.7074	19.3157	19.2341	18.2717	21.4541	19.5966	1.16493
		34:1	718.539	0.00193522	0.00219284	0.00233258	0.00223785	0.00206925	0.00215355	0.000154498		1.16244	1.39612	1.30995	1.6117	1.03488	1.30302	0.221168
		34:0	720.554	0.000886148	0.000972489	0.00100902	0.000842022	0.000453857	0.000832707	0.000221977		0.53229	0.619153	0.566654	0.606426	0.226985	0.510302	0.162031
		36:6	736.492	0.0040603	0.00413999	0.00419921	0.00312427	0.00402805	0.00391036	0.000444534		2.43893	2.6358	2.35823	2.2501	2.01453	2.33952	0.230018
		36:5	738.507	0.0245828	0.0230629	0.0283751	0.018857	0.028129	0.0246014	0.00393859		14.7663	14.6834	15.9351	13.5809	14.068	14.6068	0.885796
		36:4	740.523	0.0515801	0.0497247	0.0544105	0.0437926	0.0709618	0.0540939	0.0101999		30.983	31.6582	30.5563	31.5396	35.4898	32.0454	1.97582
		36:3	742.539	0.0123927	0.0125467	0.0157027	0.011318	0.0135095	0.0130939	0.00165252		7.44404	7.98808	8.81844	8.15126	6.75643	7.83165	0.775682
		36:2	744.554	0.00453205	0.00343222	0.0026987	0.0025033	0.0048371	0.00360067	0.00105385		2.7223	2.18519	1.51556	1.80288	2.41915	2.12902	0.48011
		36:1	746.57	0.000439951	0.000631246	0.00103051	0.000555691	0.000795778	0.000690634	0.000229754		0.264269	0.401895	0.57872	0.40021	0.397988	0.408616	0.111804
		36:0	748.586	0.000395987	0.000236644	0.000355724	0.000408202	0.000283583	0.000336028	7.38577e-05		0.23786	0.150664	0.199771	0.293988	0.141827	0.204822	0.0631846
		38:6	764.523	0.00257985	0.00153078	0.0023951	0.00276005	0.00210075	0.00227331	0.000481366		1.54966	0.974598	1.34506	1.9878	1.05064	1.38155	0.409952
		38:5	766.539	0.00303545	0.00183538	0.00235591	0.00260431	0.00266673	0.00249956	0.000443809		1.82333	1.16853	1.32305	1.87563	1.3337	1.50485	0.321853
		38:4	768.554	0.0031602	0.00241917	0.00364656	0.00315687	0.00287295	0.00305115	0.000449648		1.89826	1.54021	2.04787	2.27359	1.43683	1.83935	0.348932
		40:10	784.492	0.000681724	0.000504057	0.000470244	0.000508115	0.000235316	0.000479891	0.000159708		0.409496	0.320917	0.264084	0.365945	0.117688	0.295626	0.113146
		40:9	786.507	0.000610795	0.00061606	0.000734083	0.00070376	0.000826541	0.000698248	8.96891e-05		0.366891	0.392226	0.412253	0.50685	0.413374	0.418319	0.052973
		40:8	788.523	0.000271814	0.000404333	0.000142924	0.000599335	0.000639016	0.000411485	0.00021139		0.163273	0.257426	0.0802647	0.431643	0.319588	0.250439	0.136219
		40:7	790.539	0.00175697	0.0020813	0.00190215	0.00270182	0.00180303	0.00204905	0.00038554		1.05537	1.3251	1.06823	1.94586	0.901742	1.25926	0.412806
		40:6	792.554	0.000825898	0.000614785	0.000589144	0.000837707	0.000402032	0.000653913	0.000182023		0.496099	0.391415	0.330856	0.603319	0.201066	0.404551	0.154029
		40:5	794.57	0.000285026	0.000208324	0.000722136	0.000509071	0.000345701	0.000414052	0.000204688		0.171209	0.132634	0.405544	0.366634	0.172894	0.249783	0.126219
		40:4	796.586	0.000543449	0.000548807	0.0004004	0.000357871	0.000437186	0.000457543	8.56202e-05		0.326438	0.349409	0.22486	0.25774	0.218648	0.275419	0.0595171
		40:3	798.601	0.000833297	0.000797092	0.000748944	0.000628443	0.000250426	0.00065164	0.000237241		0.500543	0.507484	0.420598	0.452606	0.125244	0.401295	0.158379
		40:2	800.617	0.000855983	0.000762131	0.000990432	0.000580749	0.00122	0.000881859	0.000240727		0.51417	0.485226	0.556215	0.418257	0.610152	0.516804	0.0724273
		40:1	802.633	0.000418289	0.000640848	0.000675606	0.000463674	0.000330787	0.000505841	0.000147593		0.251257	0.408008	0.379413	0.333939	0.165435	0.30761	0.0991439
		42:2	828.648	0.00117102	0.00155379	0.00152682	0.00126593	0.00151095	0.0014057	0.000174849		0.703406	0.989251	0.857446	0.911727	0.755664	0.843499	0.115579
		44:6	848.617	0.000212223	0.000386604	0.000181299	0.000143092	0.000286478	0.000241939	9.64916e-05		0.127478	0.246139	0.101816	0.103055	0.143275	0.144352	0.0595004
		44:5	850.633	0.000613266	0.000461351	0.000589704	0.000824126	0.000556504	0.00060899	0.000133441		0.368375	0.293728	0.331171	0.593537	0.278322	0.373027	0.128117
		44:4	852.648	0.000573477	0.000598725	0.000630771	0.000904424	0.000788962	0.000699272	0.00014209		0.344475	0.38119	0.354234	0.651368	0.39458	0.425169	0.128042
									#DIV/0!	#DIV/0!		0	0	0	0	0
			sum	0.166479	0.157067	0.178066	0.13885	0.19995	0.168082	0.0228783
			sum relevant	0.156825	0.146889	0.167762	0.127822	0.190317	0.157923	0.0233196
sample run																	mol%
PE	PE Lotus Root -P myc			103.9	104.2	102.7	103.6	103.9	mg
ram2-EMS		PE		8.1 a	8.2 a	8.3 a	8.4 a	5	Mean	StdDev							Mean	StdDev
		1.33472	688.492	0.0002	0.0004	0.0003	0.0004	0.0005	0	0		0.2	0.5	0.3	0.6	0.4	0.4	0.18
		1.33403	690.507	0.0004	0.001	0.001	0.0005	0.0019	0	0		0.4	1.2	0.9	0.7	1.5	0.94	0.43
		1.33333	692.523	0.0002	0.0001	0.0004	0.0003	0.0005	0	0		0.2	0.1	0.3	0.5	0.4	0.31	0.13
		1.41944	712.492	0.0002	0.0002	0.0001	0.0002	0.0005	0	0		0.2	0.2	0.1	0.2	0.4	0.21	0.11
		1.41875	714.507	0.0114	0.009	0.0118	0.0066	0.0145	0.01	0		11.7	10.2	10.1	9.6	11.5	10.65	0.93
		1.41806	716.523	0.0206	0.0162	0.0243	0.0131	0.0237	0.02	0		21.3	18.4	20.8	19	18.8	19.66	1.28
		1.41736	718.539	0.0013	0.0006	0.0014	0.0006	0.001	0	0		1.3	0.7	1.2	0.8	0.8	0.97	0.28
		1.41667	720.554	0.0006	0.0009	0.0008	0.0004	0.0009	0	0		0.6	1	0.7	0.5	0.7	0.7	0.17
		1.50417	736.492	0.0038	0.0043	0.005	0.0031	0.0068	0	0		3.9	4.9	4.3	4.5	5.4	4.59	0.56
		1.50347	738.507	0.0156	0.0151	0.0208	0.0105	0.0214	0.02	0		16.1	17.1	17.8	15.2	17	16.64	0.99
		1.50278	740.523	0.0244	0.0232	0.0259	0.0192	0.0279	0.02	0		25.3	26.3	22.2	27.8	22.2	24.74	2.5
		1.50208	742.539	0.0059	0.0047	0.0066	0.0036	0.0077	0.01	0		6.1	5.3	5.7	5.2	6.1	5.68	0.44
		1.50139	744.554	0.0025	0.002	0.0029	0.0015	0.003	0	0		2.6	2.3	2.5	2.2	2.4	2.39	0.14
		1.50069	746.57	0.0005	0.0006	0.0008	0.0005	0.0006	0	0		0.5	0.7	0.7	0.7	0.5	0.62	0.11
		1.5	748.586	0.0004	0.0005	0.0008	0.0003	0.0008	0	0		0.4	0.6	0.7	0.4	0.6	0.53	0.14
		1.5875	764.523	0.001	0.0005	0.0014	0.001	0.0014	0	0		1	0.6	1.2	1.5	1.1	1.08	0.31
		1.58681	766.539	0.0007	0.0011	0.0022	0.0009	0.0017	0	0		0.7	1.2	1.9	1.3	1.4	1.29	0.44
		1.58611	768.554	0.0012	0.0012	0.0017	0.0011	0.0021	0	0		1.3	1.3	1.5	1.6	1.7	1.47	0.15
		1.67361	784.492	0.0005	0.0002	0.0008	0.0003	0.0008	0	0		0.5	0.2	0.7	0.5	0.6	0.49	0.17
		1.67292	786.507	0.0004	0.0005	0.0005	0.0003	0.0006	0	0		0.4	0.6	0.4	0.5	0.5	0.48	0.08
		1.67222	788.523	0.0003	0.0005	0.0008	0.0005	0.0007	0	0		0.3	0.5	0.7	0.7	0.6	0.56	0.17
		1.67153	790.539	0.0016	0.0018	0.0015	0.0014	0.0022	0	0		1.7	2	1.3	2	1.7	1.74	0.29
		1.67083	792.554	0.0003	0.0003	0.0006	0.0001	0.0004	0	0		0.3	0.4	0.5	0.1	0.3	0.32	0.17
		1.67014	794.57	0.0001	0.0001	0.0006	0.0002	0.0003	0	0		0.1	0.1	0.5	0.3	0.3	0.27	0.17
		1.66944	796.586	0.0001	0	0.0002	0.0001	0.0004	0	0		0.1	0	0.2	0.2	0.3	0.17	0.12
		1.66875	798.601	0.0004	0.0004	0.0004	0.0003	0.0006	0	0		0.4	0.5	0.3	0.4	0.4	0.42	0.07
		1.66806	800.617	0.0004	0.0003	0.001	0.0007	0.0006	0	0		0.4	0.3	0.8	1	0.5	0.6	0.3
		1.66736	802.633	0.0004	0.0005	0.0004	0.0003	0.0004	0	0		0.4	0.5	0.3	0.5	0.3	0.4	0.09
		1.75139	828.648	0.0007	0.0008	0.0006	0.0004	0.0006	0	0		0.7	0.9	0.5	0.6	0.5	0.66	0.18
		1.8375	848.617	0.0003	0.0003	0.0003	0.0001	0.0002	0	0		0.3	0.3	0.3	0.1	0.2	0.25	0.08
		1.83681	850.633	0.0004	0.0003	0.0004	0.0003	0.0007	0	0		0.4	0.4	0.4	0.4	0.6	0.43	0.09
		1.83611	852.648	0.0004	0.0004	0.0004	0.0003	0.0003	0	0		0.4	0.5	0.3	0.4	0.3	0.37	0.09
									#DIV/0!	#DIV/0!		0	0	0	0	0
			sum	0.0967	0.088	0.1168	0.069	0.1256	0.1	0.02
			sum relevant	0.0906	0.0816	0.1083	0.0637	0.1168	0.09	0.02
sample run																	mol%
PE	PE Lotus Root -P myc			61	55	60	54	60	mg
ram2 LORE1		PE		9.1 a	9.2 a	9.3 a	9.4 a	5	Mean	StdDev							Mean	StdDev
		32:2	688.492	0.000798391	7.58664e-05	0.00073844	0.000623934	0.000465784	0.000540483	0.000289014		0.43248	0.0576546	0.375403	0.262961	0.545493	0.334798	0.18544
		32:1	690.507	0.00150467	0.000754252	0.00246973	0.00303662	0.00112515	0.00177809	0.00095021		0.815064	0.573193	1.25554	1.2798	1.3177	1.04826	0.335129
		32:0	692.523	0.00100453	0.000822284	0.0010309	0.00145854	0.00050699	0.00096465	0.000346276		0.544144	0.624893	0.524084	0.614711	0.59375	0.580316	0.0442184
		34:4	712.492	0.000423679	0.000873245	0.000310584	0.00154861	0.000122557	0.000655734	0.000570479		0.229503	0.663622	0.157892	0.652669	0.143529	0.369443	0.26558
		34:3	714.507	0.0228917	0.0147987	0.022376	0.0314078	0.00913804	0.0201224	0.00850157		12.4002	11.2462	11.3753	13.237	10.7018	11.7921	1.01464
		34:2	716.523	0.0419221	0.0236972	0.0418689	0.0531265	0.0161846	0.0353599	0.0150399		22.7088	18.0087	21.285	22.3905	18.9543	20.6694	2.09293
		34:1	718.539	0.00359497	0.000530037	0.00268596	0.00272499	0.00121815	0.00215082	0.00124483		1.94736	0.402801	1.36547	1.14846	1.42661	1.25814	0.560927
		34:0	720.554	0.00165469	0.00132791	0.00290479	0.00156418	0.000815731	0.00165346	0.000771619		0.896327	1.00914	1.47672	0.659231	0.955325	0.999349	0.298417
		36:6	736.492	0.00801677	0.0071344	0.00715989	0.0116943	0.00349867	0.0075008	0.00292057		4.3426	5.42178	3.6399	4.92862	4.09739	4.48606	0.699833
		36:5	738.507	0.0287488	0.0242168	0.0324983	0.0417015	0.0132369	0.0280804	0.0104971		15.5729	18.4035	16.5213	17.5754	15.5021	16.715	1.26534
		36:4	740.523	0.0393926	0.0320766	0.0456603	0.0445117	0.0198324	0.0362947	0.0106493		21.3386	24.3766	23.2125	18.7597	23.2263	22.1827	2.20181
		36:3	742.539	0.0103206	0.00737168	0.00878304	0.0112784	0.00480142	0.00851102	0.00255275		5.59055	5.6021	4.46506	4.75335	5.62307	5.20683	0.555111
		36:2	744.554	0.00307596	0.00188496	0.0044316	0.00456098	0.00111512	0.00301372	0.00152373		1.66622	1.43247	2.25291	1.92225	1.30595	1.71596	0.381385
		36:1	746.57	0.00216253	0.00160463	0.00168963	0.00227535	0.000616149	0.00166966	0.000656561		1.17142	1.21943	0.858961	0.95896	0.721589	0.986073	0.209556
		36:0	748.586	0.000804747	0.00073876	0.00132946	0.000956305	0.00051623	0.000869101	0.000302153		0.435923	0.56142	0.675864	0.40304	0.604571	0.536164	0.114677
		38:6	764.523	0.000863993	0.000856257	0.00139395	0.00192841	0.000786041	0.00116573	0.000491106		0.468016	0.650711	0.708647	0.812738	0.920555	0.712133	0.170982
		38:5	766.539	0.00208152	0.000586788	0.00300957	0.00258372	0.00110906	0.00187413	0.00100975		1.12754	0.445929	1.52999	1.08892	1.29885	1.09825	0.404075
		38:4	768.554	0.00183008	0.00104231	0.00184656	0.00297931	0.000810335	0.00170172	0.000851333		0.991334	0.792106	0.93874	1.25565	0.949005	0.985366	0.16877
		40:10	784.492	0.000517864	0.000344021	0.00053762	0.000650607	0.00039899	0.000489821	0.000120862		0.280522	0.261439	0.273312	0.274202	0.467268	0.311349	0.0874342
		40:9	786.507	0.00175049	0.000821241	0.00101811	0.00236452	0.000858602	0.00136259	0.00067455		0.948225	0.624101	0.517581	0.996543	1.00553	0.818397	0.230137
		40:8	788.523	0.00018772	0.000564647	0.0007981	0.00147802	9.90088e-05	0.000625499	0.00055433		0.101686	0.429103	0.405733	0.62292	0.115952	0.335079	0.223145
		40:7	790.539	0.00275635	0.00276884	0.00234768	0.00376645	0.00271008	0.00286988	0.00053037		1.49309	2.10417	1.1935	1.58739	3.17385	1.9104	0.778826
		40:6	792.554	0.00108666	0.000224885	0.00127465	0.000578869	0.000758621	0.000784738	0.000414631		0.588633	0.170901	0.648	0.243968	0.888442	0.507989	0.297568
		40:5	794.57	-5.91923e-05	6.91859e-05	0.000582609	-6.92207e-05	-9.04939e-05	8.65776e-05	0.000284265		-0.0320639	0.0525778	0.296183	-0.0291735	-0.10598	0.0363087	0.155731
		40:4	796.586	0.000259147	0.000427917	0.000296415	0.000518504	4.84889e-05	0.000310095	0.00017926		0.140378	0.325195	0.150689	0.218527	0.0567867	0.178315	0.100203
		40:3	798.601	0.0012076	0.00126726	0.00151697	0.00160731	0.000521157	0.00122406	0.000426874		0.654146	0.963053	0.771187	0.67741	0.610342	0.735227	0.140277
		40:2	800.617	0.00091277	0.000763068	0.00087178	0.00173668	0.000524461	0.000961752	0.000458722		0.494438	0.579893	0.44319	0.731934	0.614211	0.572733	0.111835
		40:1	802.633	0.00111261	0.000365608	0.000704092	0.000504611	0.000712089	0.000679802	0.00028212		0.602691	0.277843	0.357941	0.212671	0.833947	0.457019	0.257352
		42:2	828.648	0.00187706	0.00113876	0.00255387	0.00239294	0.00146536	0.0018856	0.000599671		1.01679	0.865403	1.29832	1.00852	1.71612	1.18103	0.337799
		44:6	848.617	0	0.000236115	0.000498797	0.000572617	0.000327542	0.000327014	0.000226402		0	0.179435	0.253575	0.241333	0.383593	0.211587	0.139675
		44:5	850.633	0.00137095	0.00140728	0.00117828	0.00119578	0.000754051	0.00118127	0.000259709		0.742631	1.06946	0.599006	0.503968	0.88309	0.759631	0.225105
		44:4	852.648	0.00053517	0.000796389	0.000339312	1.38445e-05	0.000400528	0.000417049	0.000285806		0.289896	0.605215	0.172497	0.00583485	0.46907	0.308502	0.236786
									#DIV/0!	#DIV/0!		0	0	0	0	0
			sum	0.184607	0.131588	0.196706	0.237273	0.0853878	0.167112	0.0592563
			sum relevant	0.171092	0.120393	0.182188	0.219961	0.0758993	0.153907	0.0562732
sample run																	mol%
PE	PE Lotus Root -P myc			99.3	104.2	100.3	103.8	101	mg
MG-20 WT		PE		1.1 a	1.2 a	1.3 a	1.4 a	5	Mean	StdDev							Mean	StdDev
		32:2	688.492	0.00414255	0.00228256	0.0022676	0.00336695	0.00101384	0.0026147	0.00119308		1.86208	1.15513	1.07419	1.56139	0.60874	1.25231	0.480287
		32:1	690.507	0.00333297	0.00221435	0.00237764	0.00300006	0.00200407	0.00258582	0.000558927		1.49818	1.12061	1.12632	1.39125	1.2033	1.26793	0.168932
		32:0	692.523	0.00141617	0.000499787	0.000323482	0.00148692	0.000637802	0.000872833	0.000540489		0.63657	0.252926	0.153238	0.689545	0.382955	0.423047	0.234499
		34:4	712.492	0.00165204	0.00116963	0.00117472	0.00129515	0.0011346	0.00128523	0.000213842		0.742594	0.591912	0.556483	0.600613	0.681246	0.63457	0.075694
		34:3	714.507	0.0126993	0.00965571	0.0110682	0.00877673	0.0113379	0.0107076	0.00152715		5.70833	4.88645	5.24319	4.07011	6.80762	5.34314	1.01455
		34:2	716.523	0.0317135	0.0251735	0.0245408	0.0201449	0.0236285	0.0250403	0.00420584		14.2553	12.7395	11.6253	9.342	14.1872	12.4299	2.04319
		34:1	718.539	0.00192968	0.00333525	0.00404615	0.00288148	0.00299651	0.00303781	0.000768002		0.867395	1.68786	1.91672	1.33626	1.79919	1.52148	0.425193
		34:0	720.554	0.00150906	0.00079523	0.00090456	0.000693432	0.000650589	0.000910575	0.000348667		0.678327	0.40244	0.428504	0.321572	0.390633	0.444295	0.136668
		36:6	736.492	0.00778006	0.0053352	0.00928246	0.0077674	0.00758359	0.00754974	0.00141493		3.49715	2.69997	4.39724	3.60205	4.55341	3.74996	0.75046
		36:5	738.507	0.0252107	0.0254274	0.0267569	0.0279018	0.0199516	0.0250497	0.00304994		11.3322	12.868	12.6751	12.9392	11.9795	12.3588	0.688091
		36:4	740.523	0.052798	0.042702	0.0422078	0.0429532	0.0364906	0.0434303	0.00587718		23.7328	21.6102	19.9944	19.9191	21.91	21.4333	1.57396
		36:3	742.539	0.0204086	0.0184405	0.0201245	0.0249926	0.0158045	0.0199542	0.00335901		9.1737	9.33216	9.53328	11.5901	9.48951	9.82374	0.997514
		36:2	744.554	0.00445841	0.00325684	0.0053419	0.00525065	0.00393208	0.00444798	0.000884372		2.00406	1.64818	2.53054	2.43493	2.36093	2.19573	0.365086
		36:1	746.57	0.00149933	0.00157066	0.00133229	0.000996925	0.00110181	0.0013002	0.000247571		0.673951	0.794861	0.631124	0.462313	0.661557	0.644761	0.119517
		36:0	748.586	0.000874849	0.000498628	0.000746868	0.000555012	0.00030235	0.000595541	0.000222434		0.393246	0.25234	0.353803	0.257381	0.18154	0.287662	0.0850721
		38:6	764.523	0.00930678	0.0125082	0.014091	0.0158632	0.00845893	0.0120456	0.00313596		4.18342	6.33003	6.67512	7.35638	5.07899	5.92479	1.27715
		38:5	766.539	0.00767159	0.00814011	0.0102031	0.00930241	0.00486723	0.00803689	0.00203008		3.44839	4.11945	4.83336	4.31389	2.92243	3.9275	0.749406
		38:4	768.554	0.0108847	0.0141739	0.0131285	0.0137919	0.00865365	0.0121265	0.0023223		4.89269	7.17298	6.21914	6.39586	5.1959	5.97531	0.928743
		40:10	784.492	0.000585668	0.000861776	0.00102825	0.000946782	0.000533334	0.000791162	0.000220294		0.263259	0.436118	0.487097	0.43906	0.32023	0.389153	0.0933933
		40:9	786.507	0.00208524	0.0016334	0.00165122	0.00218971	0.00120253	0.00175242	0.000396476		0.937318	0.826614	0.782207	1.01545	0.722033	0.856725	0.118629
		40:8	788.523	0.001789	0.000982612	0.000992963	0.00161954	0.00148567	0.00137396	0.000368565		0.804159	0.497269	0.470381	0.751044	0.892038	0.682978	0.188884
		40:7	790.539	0.00244644	0.00291234	0.00216528	0.00339513	0.00244169	0.00267218	0.000485119		1.09968	1.47384	1.02573	1.57446	1.46606	1.32795	0.247271
		40:6	792.554	0.00234621	0.0023436	0.00148669	0.0028653	0.00147409	0.00210318	0.000606941		1.05463	1.18602	0.704268	1.32875	0.885084	1.03175	0.245605
		40:5	794.57	0.000855399	0.000834553	0.000757548	0.000964541	0.000338322	0.000750072	0.000241776		0.384503	0.422341	0.358862	0.447295	0.203138	0.363228	0.0957367
		40:4	796.586	0.00118231	0.000919801	0.00152301	0.00185049	0.000673516	0.00122983	0.000468784		0.531452	0.465482	0.721471	0.858146	0.404399	0.59619	0.188664
		40:3	798.601	0.000821683	0.000916	0.000910248	0.000707098	0.000638495	0.000798705	0.000123275		0.369348	0.463559	0.431198	0.327909	0.383371	0.395077	0.0531625
		40:2	800.617	0.00195037	0.00218739	0.00137083	0.0013422	0.00106264	0.00158269	0.000467446		0.876696	1.10697	0.64938	0.622433	0.63804	0.778703	0.211123
		40:1	802.633	0.000798655	0.000943736	0.00133058	0.00107773	0.000799334	0.000990006	0.000222932		0.358997	0.477595	0.630314	0.499785	0.479944	0.489327	0.0964343
		42:2	828.648	0.00139102	0.00143979	0.00202605	0.00191944	0.00111851	0.00157896	0.000381614		0.625267	0.728632	0.959769	0.89012	0.671587	0.775075	0.14375
		44:6	848.617	0.00225688	0.0015511	0.00243904	0.0016904	0.00111087	0.00180966	0.000539794		1.01447	0.784962	1.15541	0.783905	0.667001	0.88115	0.198471
		44:5	850.633	0.00157882	0.00105828	0.00174697	0.00185958	0.00142048	0.00153283	0.000313272		0.709682	0.535562	0.827567	0.86236	0.852899	0.757614	0.138337
		44:4	852.648	0.00309269	0.00183781	0.00175038	0.00218972	0.00169783	0.00211368	0.000579927		1.39017	0.930058	0.829179	1.01546	1.01943	1.03686	0.212206
									#DIV/0!	#DIV/0!		0	0	0	0	0
			sum	0.222469	0.197602	0.211097	0.215638	0.166548	0.202671	0.0221456
			sum relevant	0.199288	0.17718	0.189918	0.191021	0.15055	0.181591	0.0190686
sample run																	mol%
PE	PE Lotus Root -P myc			101.4	100.8	103.6	100.8	101.4	mg
str		PE		2.1 a	2.2 a	2.3 a	2.4 a	5	Mean	StdDev							Mean	StdDev
		32:2	688.492	0.000276728	9.08243e-05	0.000181686	0.000249845	0.00021922	0.000203661	7.2334e-05		0.412646	0.155075	0.362111	0.406259	0.4627	0.359758	0.119851
		32:1	690.507	0.000417654	0.000491081	0.000451154	0.000299604	0.000296489	0.000391196	8.89249e-05		0.62279	0.838483	0.899177	0.487168	0.62579	0.694681	0.169907
		32:0	692.523	0.000445618	0.00022969	0.000180977	0.00021133	0.000388253	0.000291173	0.000117873		0.664487	0.392178	0.360698	0.343631	0.819472	0.516093	0.214071
		34:4	712.492	0.000133699	0.000157756	0.000144296	0.000265388	0.000132113	0.00016665	5.61394e-05		0.199366	0.269355	0.28759	0.431531	0.278846	0.293338	0.0847736
		34:3	714.507	0.00560238	0.00495149	0.00420015	0.00465353	0.00324221	0.00452995	0.000881777		8.35405	8.45429	8.37116	7.56684	6.84321	7.91791	0.700282
		34:2	716.523	0.0135477	0.0118729	0.00935177	0.0112204	0.0099748	0.0111935	0.00164936		20.2017	20.2721	18.6386	18.2448	21.0535	19.6821	1.18884
		34:1	718.539	0.000947736	0.000777308	0.00075978	0.000678323	0.000623729	0.000757375	0.000123238		1.41323	1.32719	1.51429	1.10298	1.31648	1.33483	0.152068
		34:0	720.554	0.000522689	0.000432616	0.000647012	0.000423361	0.000345935	0.000474323	0.000115088		0.779414	0.738658	1.28953	0.688402	0.730152	0.845232	0.250466
		36:6	736.492	0.00174292	0.00178713	0.00151365	0.00365881	0.00144898	0.0020303	0.000921767		2.59898	3.05139	3.0168	5.94937	3.05831	3.53497	1.36336
		36:5	738.507	0.00983965	0.00795821	0.00772457	0.0102671	0.00734717	0.00862734	0.00132854		14.6725	13.588	15.3955	16.6947	15.5074	15.1716	1.14451
		36:4	740.523	0.0172171	0.0173235	0.0132402	0.0146747	0.0131055	0.0151122	0.00206417		25.6735	29.5786	26.3884	23.8616	27.6614	26.6327	2.14446
		36:3	742.539	0.00504453	0.00377728	0.0032863	0.00337427	0.00296918	0.00369031	0.00081003		7.5222	6.44942	6.5498	5.48671	6.26694	6.45501	0.728163
		36:2	744.554	0.00135553	0.00139421	0.00120399	0.00122897	0.000648984	0.00116634	0.000300298		2.02132	2.3805	2.39963	1.99836	1.36979	2.03392	0.41724
		36:1	746.57	0.000428686	0.000513875	0.00046785	0.000380986	0.000335636	0.000425406	7.01264e-05		0.639239	0.877402	0.932453	0.619499	0.708414	0.755401	0.141777
		36:0	748.586	0.00036233	0.000464175	0.000419872	0.000476703	0.000474097	0.000439435	4.88117e-05		0.540292	0.792542	0.83683	0.775139	1.00066	0.789092	0.165187
		38:6	764.523	0.00100052	0.000334373	0.000354736	0.000576284	0.000172766	0.000487735	0.000320624		1.49193	0.570917	0.707009	0.937061	0.36465	0.814313	0.432199
		38:5	766.539	0.000542562	0.000454332	0.000503829	0.000652748	0.000202042	0.000471103	0.000167218		0.809047	0.775736	1.00416	1.0614	0.426443	0.815357	0.249523
		38:4	768.554	0.00107279	0.000734602	0.000451965	0.0004379	0.000364079	0.000612268	0.000293576		1.59971	1.25428	0.900792	0.712043	0.768448	1.04705	0.374036
		40:10	784.492	0.000282392	0.000254364	0.000188058	0.000487217	6.65359e-05	0.000255714	0.000153845		0.421091	0.434307	0.374811	0.792236	0.140435	0.432576	0.233545
		40:9	786.507	0.000393429	0.000345226	0.000350967	0.000396475	0.000271547	0.000351529	5.05296e-05		0.586666	0.589447	0.699498	0.644684	0.573144	0.618688	0.0528223
		40:8	788.523	0.000576069	0.000127111	0.000189523	0.000280006	0.000102882	0.000255118	0.000192024		0.859011	0.217032	0.377731	0.455302	0.217148	0.425245	0.263615
		40:7	790.539	0.00227913	0.00143305	0.0016572	0.00247298	0.00174223	0.00191692	0.00043946		3.39854	2.44682	3.3029	4.02117	3.67726	3.36934	0.586516
		40:6	792.554	0.000337463	0.000200763	7.68014e-06	0.000238246	0.000255517	0.000207934	0.000122591		0.503212	0.342787	0.015307	0.387398	0.53931	0.357603	0.207662
		40:5	794.57	0.000107946	0.000137479	0.000135461	0.000148829	9.5564e-05	0.000125056	2.23063e-05		0.160964	0.234735	0.269981	0.242002	0.201704	0.221877	0.041838
		40:4	796.586	0.000164479	7.35035e-05	0.000107944	9.37706e-05	8.22555e-05	0.000104391	3.59862e-05		0.245265	0.125502	0.215139	0.152475	0.173614	0.182399	0.0480468
		40:3	798.601	0.000269967	0.000423476	0.000295547	0.000727991	0.000230007	0.000389397	0.00020266		0.402563	0.723053	0.589042	1.18374	0.485468	0.676774	0.307671
		40:2	800.617	0.000327041	0.000357389	0.000100077	0.000455499	0.000405623	0.000329126	0.000137011		0.487671	0.610215	0.19946	0.74066	0.856134	0.578828	0.253132
		40:1	802.633	0.000278951	0.000299758	0.000610921	0.000330207	0.000477409	0.000399449	0.000141466		0.415961	0.511813	1.2176	0.536931	1.00765	0.737991	0.352855
		42:2	828.648	0.000681975	0.000483768	0.00045311	0.00075874	0.000560801	0.000587679	0.000130175		1.01693	0.825997	0.903076	1.23374	1.18366	1.03268	0.175346
		44:6	848.617	0.000193115	0.000238453	0.00017787	0.000180274	0.000191913	0.000196325	2.45091e-05		0.287965	0.407141	0.354505	0.293134	0.405063	0.349562	0.0578757
		44:5	850.633	0.000375099	0.000245582	0.00037526	0.000526317	0.000362377	0.000376927	9.97329e-05		0.559333	0.419313	0.747916	0.855813	0.764856	0.669446	0.176554
		44:4	852.648	0.00029403	0.000202471	0.000440739	0.000672274	0.000242566	0.000370416	0.000191344		0.438446	0.345704	0.87842	1.09314	0.511975	0.653538	0.318156
									#DIV/0!	#DIV/0!		0	0	0	0	0
			sum	0.0670619	0.0585678	0.0501741	0.0614991	0.0473785	0.0569363	0.00810998
			sum relevant	0.0605008	0.0537454	0.0450838	0.0537302	0.0422912	0.0510703	0.00734977

## Sheet: PA
sample run																	mol%
PA	PA Lotus Root -P myc			103.7	104.8	103.2	100.8	100	mg
Gifu WT		PA		3.1 a	3.2 a	3.3 a	3.4 a	5	Mean	StdDev							Mean	StdDev
		32:2	662.475	#DIV/0!	0.000971324	0.000473747	0.000690278	0.000775103	0.000727613	0.000206149		#DIV/0!	1.49675	0.688606	1.1083	1.08489	1.09464	0.330069
		32:1	664.491	#DIV/0!	0.00176574	0.00111025	0.00164289	0.0012304	0.00143732	0.000316179		#DIV/0!	2.72089	1.61378	2.6378	1.72216	2.17366	0.586574
		32:0	666.507	#DIV/0!	0.000461984	0.00049523	0.00060177	0.000258286	0.000454318	0.000143647		#DIV/0!	0.711888	0.719833	0.966195	0.361515	0.689858	0.2487
		34:4	686.475	#DIV/0!	0.0010768	0.000829934	0.00102844	0.000601635	0.000884203	0.000216555		#DIV/0!	1.65928	1.20634	1.65126	0.842092	1.33974	0.39353
		34:3	688.491	#DIV/0!	0.00799953	0.00714057	0.00659423	0.00742507	0.00728985	0.000585404		#DIV/0!	12.3268	10.379	10.5876	10.3927	10.9215	0.941658
		34:2	690.507	#DIV/0!	0.0131728	0.0121354	0.0101678	0.011867	0.0118357	0.0012464		#DIV/0!	20.2984	17.6392	16.3253	16.6099	17.7182	1.81038
		34:1	692.522	#DIV/0!	0.00172418	0.00160642	0.000987547	0.000963205	0.00132034	0.000401343		#DIV/0!	2.65686	2.33498	1.58559	1.34817	1.9814	0.616145
		34:0	694.538	#DIV/0!	0.00088566	0.000996027	0.000898918	0.00119296	0.000993391	0.000141852		#DIV/0!	1.36475	1.44776	1.44329	1.66975	1.48139	0.131236
		36:6	710.475	#DIV/0!	0.00207774	0.00263571	0.00321458	0.00157578	0.00237595	0.000707103		#DIV/0!	3.20166	3.83109	5.16129	2.20557	3.5999	1.23749
		36:5	712.491	#DIV/0!	0.00671822	0.00576246	0.00582092	0.00465126	0.00573822	0.000846426		#DIV/0!	10.3524	8.37592	9.346	6.51024	8.64613	1.63667
		36:4	714.507	#DIV/0!	0.00562202	0.00999248	0.00713611	0.00825048	0.00775027	0.00184249		#DIV/0!	8.66318	14.5244	11.4577	11.548	11.5483	2.39369
		36:3	716.522	#DIV/0!	0.0056564	0.00404695	0.00372126	0.00579961	0.00480606	0.00107444		#DIV/0!	8.71616	5.88237	5.97481	8.11755	7.17272	1.45772
		36:2	718.538	#DIV/0!	0.00090543	0.00183811	0.00160169	0.00237029	0.00167888	0.000607613		#DIV/0!	1.39521	2.67176	2.57166	3.31762	2.48906	0.800672
		36:1	720.554	#DIV/0!	0.000922804	0.00205644	0.00109273	0.00139666	0.00136716	0.000499579		#DIV/0!	1.42198	2.9891	1.75448	1.95487	2.03011	0.676046
		36:0	722.569	#DIV/0!	0.000607048	0.00095642	0.000772357	0.00101773	0.000838388	0.000186164		#DIV/0!	0.935423	1.39019	1.24009	1.42448	1.24754	0.222957
		38:6	738.507	#DIV/0!	0.001862	0.00214907	0.00270503	0.00297584	0.00242298	0.000508243		#DIV/0!	2.86922	3.12375	4.34317	4.16519	3.62533	0.737121
		38:5	740.522	#DIV/0!	0.00129734	0.00252409	0.00131544	0.00141482	0.00163792	0.000593031		#DIV/0!	1.99912	3.66885	2.11205	1.98029	2.44008	0.821243
		38:4	742.538	#DIV/0!	0.00152616	0.00221612	0.00252867	0.00352322	0.00244854	0.000829893		#DIV/0!	2.35171	3.22121	4.06	4.93135	3.64107	1.10741
		40:10	758.475	#DIV/0!	0.000264636	0.000306839	0.000495285	0.000536366	0.000400782	0.000135		#DIV/0!	0.407787	0.446	0.795224	0.750737	0.599937	0.201243
		40:9	760.491	#DIV/0!	0.00108433	0.00100746	0.00120719	0.00248267	0.00144541	0.000696378		#DIV/0!	1.67088	1.46438	1.93825	3.47492	2.13711	0.912728
		40:8	762.507	#DIV/0!	0.0012531	0.00129013	0.00106092	0.000859746	0.00111597	0.000198173		#DIV/0!	1.93094	1.87525	1.7034	1.20336	1.67824	0.331066
		40:7	764.522	#DIV/0!	-0.000148561	-0.000152904	-0.000125797	-0.000102009	-0.000132318	2.34431e-05		#DIV/0!	-0.228923	-0.22225	-0.201979	-0.14278	-0.198983	0.0391815
		40:6	766.538	#DIV/0!	0.00169151	0.00191032	0.00110998	0.00141892	0.00153268	0.000346148		#DIV/0!	2.60651	2.77671	1.78217	1.98602	2.28785	0.478657
		40:5	768.554	#DIV/0!	-4.44068e-05	0.000915456	0.000282551	0.000892158	0.00051144	0.000472416		#DIV/0!	-0.068428	1.33064	0.453661	1.24873	0.741151	0.66913
		40:4	770.569	#DIV/0!	0.000324308	0.000575357	0.000663084	0.00043255	0.000498824	0.000150207		#DIV/0!	0.499737	0.836299	1.06464	0.605428	0.751526	0.251641
		40:3	772.585	#DIV/0!	0.00106693	0.000832069	0.000995502	0.00139121	0.00107143	0.000234762		#DIV/0!	1.64407	1.20944	1.59837	1.94724	1.59978	0.302798
		40:2	774.601	#DIV/0!	0.000822195	0.000228507	0.000449199	0.00113851	0.000659604	0.000402453		#DIV/0!	1.26695	0.332142	0.721228	1.59355	0.978467	0.561383
		40:1	776.616	#DIV/0!	0.000366901	0.000353139	0.000192865	0.00111591	0.000507205	0.000413424		#DIV/0!	0.565371	0.513299	0.309662	1.56191	0.737562	0.560535
		42:2	802.632	#DIV/0!	0.00069076	0.000706404	0.000677402	0.000648964	0.000680882	2.43575e-05		#DIV/0!	1.06442	1.02678	1.08763	0.908336	1.02179	0.0796837
		44:6	822.601	#DIV/0!	0.00118216	0.000498921	0.00073186	0.000845563	0.000814626	0.000284346		#DIV/0!	1.82163	0.725198	1.17507	1.18351	1.22635	0.450917
		44:5	824.616	#DIV/0!	0.000569642	0.00104922	0.00129579	0.00139261	0.00107681	0.000367723		#DIV/0!	0.877781	1.52507	2.0805	1.94919	1.60814	0.54153
		44:4	826.632	#DIV/0!	0.000518947	0.000311597	0.000725989	0.00110283	0.00066484	0.00033746		#DIV/0!	0.799665	0.452916	1.16564	1.5436	0.990454	0.469754
									#DIV/0!	#DIV/0!		#DIV/0!	0	0	0	0
			sum	#DIV/0!	0.0648956	0.0687979	0.0622825	0.0714453	0.0668553	0.00406584
			sum relevant	#DIV/0!	0.0552532	0.0589654	0.0525207	0.0572893	0.0560071	0.00277605
sample run																	mol%
PA	PA Lotus Root -P myc			103.1	104	101.1	100.5	99.6	mg
ram1 EMS		PA		6.1 a	6.2 a	6.3 a	6.4 a	5	Mean	StdDev							Mean	StdDev
		32:2	662.475	3.37229e-05	0.000544196	0.000197848	0.000579013	0.000115841	0.000294124	0.000251277		0.0775402	1.26166	0.584516	1.39515	0.31957	0.727687	0.578874
		32:1	664.491	0.000450594	0.000376075	0.000698933	0.000529528	0.000460972	0.00050322	0.000122184		1.03607	0.87189	2.06491	1.27591	1.27169	1.30409	0.458074
		32:0	666.507	0.000322957	0.000816232	0.000665174	0.000223826	0.000637711	0.00053318	0.000249179		0.742588	1.89235	1.96517	0.539316	1.75926	1.37974	0.68224
		34:4	686.475	0.00028909	0.000189109	3.07922e-05	0.000328105	0.000202944	0.000208008	0.000114876		0.664716	0.43843	0.0909717	0.790578	0.559862	0.508911	0.267324
		34:3	688.491	0.00823641	0.00652635	0.005037	0.00597443	0.00509285	0.00617341	0.00131141		18.9383	15.1307	14.8812	14.3956	14.0497	15.4791	1.97877
		34:2	690.507	0.0106569	0.0101135	0.00618272	0.00853906	0.00863465	0.00882537	0.00174039		24.5038	23.4471	18.2661	20.5751	23.8204	22.1225	2.62559
		34:1	692.522	0.00100892	0.000916805	0.000426114	0.000712588	0.000402621	0.000693409	0.000276506		2.31983	2.12552	1.2589	1.717	1.11071	1.70639	0.526112
		34:0	694.538	0.000956696	0.000773204	0.0007352	0.000700009	0.00114116	0.000861255	0.000185136		2.19977	1.79259	2.17206	1.68669	3.14814	2.19985	0.576457
		36:6	710.475	0.00222625	0.00158962	0.00144964	0.00165352	0.000857746	0.00155536	0.000489578		5.1189	3.68536	4.28279	3.98421	2.36627	3.8875	1.00461
		36:5	712.491	0.00403625	0.004337	0.00388068	0.0048671	0.00342183	0.00410857	0.000537662		9.2807	10.0549	11.465	11.7274	9.43983	10.3936	1.13906
		36:4	714.507	0.00723445	0.00760213	0.00463173	0.00710875	0.00519348	0.00635411	0.0013431		16.6344	17.6248	13.6839	17.1287	14.3273	15.8798	1.76115
		36:3	716.522	0.00235996	0.000990707	0.000980189	0.00184395	0.00202832	0.00164062	0.00062603		5.42633	2.29685	2.89584	4.44305	5.59554	4.13152	1.48407
		36:2	718.538	0.000426937	0.00127336	0.000761667	0.000658701	0.000676385	0.00075941	0.000312939		0.981671	2.95215	2.25025	1.58716	1.86595	1.92743	0.736256
		36:1	720.554	0.000332428	0.000626588	0.000932646	0.000369858	0.000488222	0.000549948	0.000242842		0.764363	1.45268	2.75538	0.891182	1.34686	1.44209	0.790053
		36:0	722.569	0.000142714	0.000437981	0.000932364	0.000197918	0.000483745	0.000438945	0.000312777		0.328148	1.01541	2.75455	0.476889	1.33451	1.1819	0.968268
		38:6	738.507	0.000168906	0.000322391	0.000313647	0.000316085	0.000197752	0.000263756	7.41929e-05		0.388373	0.747429	0.926631	0.761615	0.54554	0.673918	0.20915
		38:5	740.522	0.000376561	0.000310307	0.000288786	0.000391847	0.000630094	0.000399519	0.000135988		0.865839	0.719415	0.85318	0.944167	1.73824	1.02417	0.407272
		38:4	742.538	0.000395876	0.000457579	0.000693525	0.000561957	0.000657736	0.000553335	0.000127073		0.910252	1.06085	2.04893	1.35405	1.8145	1.43772	0.485489
		40:10	758.475	0.000242619	0.000314001	0.000174155	0.00012461	0.000304747	0.000232026	8.217e-05		0.557861	0.727979	0.514519	0.300251	0.840706	0.588263	0.207702
		40:9	760.491	0.00045795	0.000698586	0.000765223	0.000623698	0.000689391	0.00064697	0.000116959		1.05298	1.6196	2.26075	1.50282	1.90183	1.6676	0.451084
		40:8	762.507	0.000187978	0.000351398	0.000318046	0.000206961	0.000257715	0.00026442	7.00551e-05		0.432225	0.814681	0.939626	0.498678	0.710961	0.679234	0.212586
		40:7	764.522	-2.22707e-05	-4.16484e-05	-3.76754e-05	-2.45195e-05	-3.05506e-05	-3.13329e-05	8.30352e-06		-0.0512078	-0.0965574	-0.111307	-0.0590805	-0.0842801	-0.0804866	0.0251895
		40:6	766.538	0.000527211	0.000680934	0.000569446	0.000666118	0.000763395	0.000641421	9.39057e-05		1.21223	1.57868	1.68236	1.60503	2.10598	1.63686	0.318924
		40:5	768.554	0.000463599	0.000148265	0.000174856	0.000629004	0.000196455	0.000322436	0.000213247		1.06597	0.343736	0.516589	1.5156	0.541962	0.796772	0.484215
		40:4	770.569	8.23395e-05	0.000329436	0.000141995	0.000459563	0.000240973	0.000250861	0.000150066		0.189326	0.763762	0.419506	1.10733	0.664772	0.628939	0.348368
		40:3	772.585	0.000575138	0.000454848	0.000826877	0.000368401	0.000486982	0.000542449	0.000175365		1.32243	1.05452	2.4429	0.887671	1.34344	1.41019	0.607903
		40:2	774.601	0.000119267	0.000297313	0.000319305	0.000112266	0.000373094	0.000244249	0.00012051		0.274234	0.68929	0.943346	0.270509	1.02926	0.641327	0.359259
		40:1	776.616	0.000255875	0.000170865	0.000290305	0.000680088	0.00018378	0.000316183	0.000209393		0.588343	0.396134	0.857671	1.63869	0.506994	0.797566	0.500114
		42:2	802.632	0.000417655	0.000715038	0.000538746	0.00102581	0.000592598	0.00065797	0.000231734		0.96033	1.65774	1.59166	2.47172	1.6348	1.66325	0.537048
		44:6	822.601	9.27942e-05	0.000197566	4.21037e-05	5.71462e-05	0.000223432	0.000122608	8.28239e-05		0.213365	0.458036	0.12439	0.137695	0.616382	0.309974	0.217522
		44:5	824.616	0.000207456	0.000371355	0.000477269	0.000557547	0.000335839	0.000389893	0.000134435		0.47701	0.860949	1.41003	1.34342	0.926481	1.00358	0.382184
		44:4	826.632	0.000227587	0.000242151	0.000408804	0.000458974	0.000306979	0.000328899	0.000101949		0.5233	0.561401	1.20776	1.10591	0.846865	0.849047	0.309641
									#DIV/0!	#DIV/0!		0	0	0	0	0
			sum	0.0434908	0.0431333	0.0338481	0.0415019	0.0362489	0.0396446	0.0043458
			sum relevant	0.0396556	0.0382032	0.0288387	0.0355562	0.0313241	0.0347156	0.00456384
sample run																	mol%
PA	PA Lotus Root -P myc			104.4	99.5	103.6	103.4	100.7	mg
ram1 LORE1		PA		7.1 a	7.2 a	7.3 a	7.4 a	5	Mean	StdDev							Mean	StdDev
		32:2	662.475	0.000136699	0.000207719	0.000379446	0.00031924	0.000245836	0.000257788	9.47224e-05		0.255397	0.411125	0.870709	0.614081	0.763172	0.582897	0.25153
		32:1	664.491	0.000365379	0.000722021	0.000688716	0.00104357	0.000337135	0.000631363	0.000291006		0.682642	1.42905	1.58038	2.00737	1.0466	1.34921	0.507168
		32:0	666.507	0.000449683	0.000209018	0.000445652	0.000690044	0.000257803	0.00041044	0.000190281		0.840148	0.413697	1.02263	1.32735	0.800323	0.880829	0.333854
		34:4	686.475	0.000401425	0.000194305	0.000190104	0.000854697	0.00031859	0.000391824	0.000273593		0.749986	0.384576	0.436227	1.64407	0.98903	0.840777	0.511683
		34:3	688.491	0.00893844	0.00920998	0.00820792	0.00744183	0.00659837	0.00807931	0.00107618		16.6998	18.2287	18.8346	14.3149	20.4839	17.7124	2.33324
		34:2	690.507	0.0128344	0.0109746	0.00909823	0.00969266	0.00688509	0.009897	0.00221026		23.9786	21.7214	20.8776	18.6445	21.374	21.3192	1.90962
		34:1	692.522	-5.99717e-05	0.000703628	0.0015365	0.00225918	0.00113663	0.00111519	0.000871359		-0.112046	1.39265	3.52577	4.34569	3.52855	2.53612	1.84114
		34:0	694.538	0.000815705	0.00111565	0.000571077	0.00201428	0.000588671	0.00102108	0.000597297		1.52399	2.20813	1.31044	3.87461	1.82747	2.14893	1.02206
		36:6	710.475	0.00202679	0.00183447	0.00173941	0.00292441	0.00127089	0.0019592	0.00060701		3.78667	3.63085	3.99141	5.62531	3.94533	4.19591	0.811565
		36:5	712.491	0.00675847	0.00649373	0.00592898	0.00565127	0.00373811	0.00571411	0.00118882		12.6269	12.8526	13.6051	10.8706	11.6046	12.312	1.07723
		36:4	714.507	0.0103837	0.00824038	0.0070765	0.00510964	0.00372682	0.0069074	0.00260949		19.3999	16.3096	16.2383	9.82874	11.5695	14.6692	3.89137
		36:3	716.522	0.00253355	0.00273932	0.000948797	0.00326034	0.00106718	0.00210984	0.00104098		4.73346	5.42175	2.17719	6.27148	3.31294	4.38336	1.64155
		36:2	718.538	0.000790343	0.00140481	0.00068061	0.000728051	0.000601748	0.000841112	0.000322556		1.47661	2.78044	1.56178	1.40046	1.86806	1.81747	0.566864
		36:1	720.554	0.000451264	0.000360772	0.000568717	0.0017768	0.000326393	0.000696789	0.000610984		0.843102	0.714052	1.30503	3.41779	1.01325	1.45864	1.11731
		36:0	722.569	0.000501633	0.000363585	0.000250369	0.000663317	0.000340338	0.000423849	0.00016132		0.937207	0.719621	0.574519	1.27594	1.05654	0.912766	0.276079
		38:6	738.507	0.000366198	0.000229273	0.000474601	0.000407905	0.000220515	0.000339699	0.000111749		0.684172	0.453785	1.08906	0.784634	0.684567	0.739244	0.230185
		38:5	740.522	0.000404402	0.000401753	0.00039883	0.000230987	0.000156308	0.000318456	0.00011697		0.755548	0.795163	0.915189	0.44432	0.485241	0.679092	0.20479
		38:4	742.538	0.000458306	0.000653086	0.000293102	0.00109047	0.000848491	0.000668691	0.000314562		0.856258	1.29261	0.672576	2.09759	2.63405	1.51062	0.834366
		40:10	758.475	0.000434073	0.000203064	0.000203142	0.000389715	7.39532e-05	0.000260789	0.000148503		0.810983	0.401911	0.466147	0.749644	0.22958	0.531653	0.243884
		40:9	760.491	0.000589445	0.000568052	0.000552172	0.000554932	0.00025355	0.00050363	0.000140573		1.10127	1.12431	1.26706	1.06745	0.787118	1.06944	0.175205
		40:8	762.507	0.000436602	0.000316123	0.000153879	0.000264623	0.000171771	0.0002686	0.000115147		0.815708	0.625682	0.353104	0.50902	0.533246	0.567352	0.169964
		40:7	764.522	-5.1805e-05	-3.74777e-05	-1.82312e-05	-3.13606e-05	-2.03551e-05	-3.18459e-05	1.36722e-05		-0.0967879	-0.0741773	-0.0418348	-0.0603242	-0.0631902	-0.0672629	0.0201919
		40:6	766.538	0.000807581	0.000645201	0.000714997	0.000771206	0.000737859	0.000735369	6.134e-05		1.50881	1.277	1.64069	1.48347	2.29061	1.64012	0.386253
		40:5	768.554	9.18956e-05	3.88199e-05	6.36333e-05	0.000382725	0.000231085	0.000161632	0.00014427		0.17169	0.0768337	0.146018	0.736197	0.717379	0.369624	0.327953
		40:4	770.569	0.000149931	0.000105599	0.000201338	0.000325759	9.73879e-05	0.000176003	9.33883e-05		0.280118	0.209005	0.462008	0.626619	0.30233	0.376016	0.167866
		40:3	772.585	0.000320881	0.000461834	0.000572126	0.000637143	0.000525589	0.000503515	0.000120565		0.599506	0.914078	1.31285	1.22559	1.63163	1.13673	0.394344
		40:2	774.601	0.000339642	0.000225367	0.00033433	0.000352369	0.000348012	0.000319944	5.3336e-05		0.634557	0.446054	0.767181	0.677806	1.08036	0.721192	0.232491
		40:1	776.616	0.000273322	0.000624423	0.00012742	0.000428243	0.000209406	0.000332563	0.000196912		0.51065	1.23588	0.29239	0.823754	0.650078	0.70255	0.355999
		42:2	802.632	0.000693461	0.000350632	0.000383065	0.000597272	0.000282213	0.000461328	0.000175234		1.2956	0.693983	0.879013	1.14889	0.8761	0.978718	0.24027
		44:6	822.601	0.000243632	0.000175329	0.000227865	0.000314954	6.74442e-05	0.000205845	9.20646e-05		0.45518	0.347017	0.522877	0.605836	0.209373	0.428057	0.154695
		44:5	824.616	0.000598818	0.000339292	0.000389643	0.000557598	0.000355	0.00044807	0.000121068		1.11878	0.671539	0.894107	1.07258	1.10206	0.971812	0.190342
		44:4	826.632	4.04314e-05	0.000450167	0.00019604	0.000282867	0.000214575	0.000236816	0.00014863		0.0755384	0.890986	0.449849	0.544114	0.666125	0.525322	0.300786
									#DIV/0!	#DIV/0!		0	0	0	0	0
			sum	0.0535243	0.0505246	0.043579	0.0519867	0.0322124	0.0463654	0.00877808
			sum relevant	0.0485564	0.0460581	0.0394776	0.0461587	0.0286649	0.0417831	0.00807312
sample run																	mol%
PA	PA Lotus Root -P myc			102.2	105.5	103.4	102.1	99.4	mg
dis-1		PA		4.1 a	4.2 a	4.3 a	4.4 a	5	Mean	StdDev							Mean	StdDev
		32:2	662.475	0.000380038	0.000365344	#DIV/0!	0.000339963	0.000386069	0.000367854	2.05302e-05		0.830079	0.850997	#DIV/0!	0.752472	1.14568	0.894806	0.172533
		32:1	664.491	0.000637443	0.000632477	#DIV/0!	0.000569528	0.000476069	0.000578879	7.51884e-05		1.3923	1.47323	#DIV/0!	1.26059	1.41275	1.38472	0.0896013
		32:0	666.507	9.94908e-05	0.000419544	#DIV/0!	0.000280931	0.000498365	0.000324583	0.000174919		0.217308	0.977246	#DIV/0!	0.621812	1.47892	0.823821	0.535835
		34:4	686.475	0.000623467	0.000142949	#DIV/0!	0.00051068	0.0002345	0.000377899	0.000226347		1.36178	0.332972	#DIV/0!	1.13034	0.695887	0.880243	0.457498
		34:3	688.491	0.00779347	0.00809435	#DIV/0!	0.00703415	0.007082	0.00750099	0.000526341		17.0225	18.8542	#DIV/0!	15.5694	21.0161	18.1155	2.35491
		34:2	690.507	0.0115962	0.00973293	#DIV/0!	0.00886655	0.00597577	0.00904286	0.00234051		25.3284	22.6709	#DIV/0!	19.6252	17.7333	21.3395	3.34801
		34:1	692.522	0.000242542	5.51619e-05	#DIV/0!	0.000665393	0.000558415	0.000380378	0.000281481		0.529761	0.128489	#DIV/0!	1.47278	1.65712	0.947036	0.735926
		34:0	694.538	0.000479217	0.000626524	#DIV/0!	0.000580104	0.000249076	0.00048373	0.000168088		1.04671	1.45936	#DIV/0!	1.284	0.739144	1.1323	0.31192
		36:6	710.475	0.0014088	0.00141318	#DIV/0!	0.0021704	0.00121983	0.00155305	0.000421319		3.0771	3.29172	#DIV/0!	4.80395	3.6199	3.69817	0.770242
		36:5	712.491	0.00491976	0.00543274	#DIV/0!	0.00667698	0.00438684	0.00535408	0.000979869		10.7457	12.6545	#DIV/0!	14.7788	13.0181	12.7993	1.65372
		36:4	714.507	0.007379	0.00602535	#DIV/0!	0.00675448	0.00479319	0.006238	0.00111075		16.1172	14.0349	#DIV/0!	14.9503	14.224	14.8316	0.943543
		36:3	716.522	0.00253735	0.00223128	#DIV/0!	0.00314222	0.000985737	0.00222414	0.000908232		5.54207	5.19732	#DIV/0!	6.95497	2.92521	5.15489	1.66968
		36:2	718.538	0.00130062	0.000404178	#DIV/0!	0.000995075	0.000840524	0.000885099	0.000373285		2.84081	0.941453	#DIV/0!	2.20249	2.49429	2.11976	0.827735
		36:1	720.554	0.000516567	0.000710785	#DIV/0!	0.000375068	0.000499948	0.000525592	0.000138676		1.12829	1.65563	#DIV/0!	0.830173	1.48362	1.27443	0.36869
		36:0	722.569	0.000185973	0.000371773	#DIV/0!	0.00024921	0.000470697	0.000319413	0.000126968		0.406202	0.865971	#DIV/0!	0.551601	1.39681	0.805146	0.438637
		38:6	738.507	0.000433224	0.000456588	#DIV/0!	0.000463458	0.000480261	0.000458383	1.94988e-05		0.946246	1.06353	#DIV/0!	1.02582	1.42519	1.1152	0.212368
		38:5	740.522	0.000406677	0.000723581	#DIV/0!	0.000782511	0.000246384	0.000539788	0.000255929		0.888262	1.68544	#DIV/0!	1.73201	0.731155	1.25922	0.523339
		38:4	742.538	0.000599361	0.000783118	#DIV/0!	0.000536389	0.00044399	0.000590715	0.000143264		1.30912	1.82412	#DIV/0!	1.18724	1.31756	1.40951	0.282747
		40:10	758.475	0.000190598	0.000104586	#DIV/0!	0.00013933	0.000148658	0.000145793	3.53809e-05		0.416303	0.243613	#DIV/0!	0.308393	0.441149	0.352365	0.0926126
		40:9	760.491	0.000551637	0.000533559	#DIV/0!	0.000325375	0.000381722	0.000448073	0.000111789		1.20488	1.24282	#DIV/0!	0.720184	1.13278	1.07517	0.241016
		40:8	762.507	0.000435781	0.000308907	#DIV/0!	0.000154487	0.00014828	0.000261864	0.000137709		0.951832	0.719537	#DIV/0!	0.34194	0.440028	0.613334	0.276616
		40:7	764.522	-5.16571e-05	-3.6609e-05	#DIV/0!	-1.83188e-05	-1.75859e-05	-3.10427e-05	1.63189e-05		-0.112829	-0.0852735	#DIV/0!	-0.0405467	-0.0521867	-0.0727091	0.0327775
		40:6	766.538	0.000445495	0.000777848	#DIV/0!	0.000925118	0.000817651	0.000741528	0.000206926		0.973049	1.81184	#DIV/0!	2.04765	2.42641	1.81474	0.615586
		40:5	768.554	0.000119951	0.000141236	#DIV/0!	0.000406551	7.0947e-06	0.000168708	0.000169135		0.261996	0.328981	#DIV/0!	0.899857	0.0210538	0.377972	0.372203
		40:4	770.569	0.000218072	0.000113103	#DIV/0!	0.000234511	0.00024	0.000201422	5.96113e-05		0.476312	0.263452	#DIV/0!	0.519065	0.712211	0.49276	0.184122
		40:3	772.585	0.0004048	0.000579327	#DIV/0!	0.000264941	0.000450906	0.000424994	0.000129762		0.884163	1.34943	#DIV/0!	0.58642	1.33808	1.03952	0.37176
		40:2	774.601	0.000428694	0.000315189	#DIV/0!	0.000149641	0.000403215	0.000324185	0.000126114		0.936352	0.734171	#DIV/0!	0.331214	1.19656	0.799574	0.365122
		40:1	776.616	0.000383853	0.000157482	#DIV/0!	0.000483126	0.000253959	0.000319605	0.000143132		0.838411	0.366824	#DIV/0!	1.06935	0.753635	0.757054	0.292369
		42:2	802.632	0.00040113	0.000433423	#DIV/0!	0.000379507	0.000186646	0.000350177	0.000111248		0.876148	1.00957	#DIV/0!	0.839998	0.55388	0.8199	0.191755
		44:6	822.601	7.9612e-05	0.00032401	#DIV/0!	0.00010866	0.000139	0.000162821	0.000110161		0.173888	0.754717	#DIV/0!	0.240508	0.412488	0.3954	0.259782
		44:5	824.616	0.000281224	0.000435194	#DIV/0!	0.000513291	0.000365471	0.000398795	9.89407e-05		0.614249	1.0137	#DIV/0!	1.13612	1.08455	0.962154	0.237303
		44:4	826.632	0.000355	0.000122196	#DIV/0!	0.000120157	0.000345261	0.000235654	0.000132249		0.775391	0.284632	#DIV/0!	0.265955	1.02458	0.587639	0.374815
									#DIV/0!	#DIV/0!		0	0	#DIV/0!	0	0	0	0
			sum	0.0457834	0.0429313	#DIV/0!	0.0451795	0.033698	0.041898	0.00560276
			sum relevant	0.0415392	0.0386218	#DIV/0!	0.0409931	0.0298277	0.0377455	0.00542829
sample run																	mol%
PA	PA Lotus Root -P myc			102.4	102.8	103.3	101.7	103.9	mg
dis-4		PA		5.1 a	5.2 a	5.3 a	5.4 a	5	Mean	StdDev							Mean	StdDev
		32:2	662.475	0.000340755	8.46818e-05	0.000514283	0.00018343	0.000311756	0.000286981	0.000163416		0.735156	0.18499	0.888503	0.454183	0.824778	0.617522	0.293252
		32:1	664.491	0.000904075	0.000406873	0.000382861	0.000324418	0.000358585	0.000475362	0.00024159		1.95048	0.888827	0.661451	0.803276	0.948666	1.05054	0.514527
		32:0	666.507	0.000302877	0.000790593	0.00081984	0.000336351	0.000216877	0.000493308	0.000288234		0.653436	1.72708	1.4164	0.832822	0.573767	1.0407	0.505835
		34:4	686.475	0.000239205	0.000255939	0.000150113	0.000197248	0.000649438	0.000298389	0.000200472		0.516067	0.559108	0.259343	0.488396	1.71814	0.708212	0.576393
		34:3	688.491	0.00672	0.00685367	0.00794669	0.0051749	0.00457543	0.00625414	0.00136235		14.4979	14.9721	13.7291	12.8133	12.1047	13.6234	1.17873
		34:2	690.507	0.0121707	0.0102883	0.0134824	0.0109488	0.00956874	0.0112918	0.00155443		26.2575	22.4751	23.293	27.1097	25.3149	24.89	1.95957
		34:1	692.522	0.00108075	0.000926283	0.00107867	0.000721296	0.000805102	0.000922421	0.000161023		2.33165	2.0235	1.86357	1.78596	2.12996	2.02693	0.21693
		34:0	694.538	0.000415705	0.000444086	0.00106466	0.000786348	0.000766573	0.000695475	0.000269759		0.896854	0.970121	1.83937	1.94704	2.02803	1.53628	0.554934
		36:6	710.475	0.00134586	0.00262663	0.00203972	0.0012483	0.000959993	0.0016441	0.000677402		2.9036	5.73796	3.52394	3.09085	2.53974	3.55922	1.26853
		36:5	712.491	0.00308574	0.00656111	0.00692532	0.00339724	0.00359558	0.004713	0.00186666		6.65728	14.333	11.9645	8.41172	9.5124	10.1758	3.01719
		36:4	714.507	0.00951611	0.00762196	0.0112289	0.00667216	0.00553178	0.00811419	0.00227253		20.5303	16.6504	19.3997	16.5206	14.6348	17.5472	2.38071
		36:3	716.522	0.00191546	0.00201064	0.00413232	0.0027725	0.00219015	0.00260422	0.000916733		4.13247	4.39232	7.13922	6.86485	5.79423	5.66462	1.37823
		36:2	718.538	0.00123643	0.0005998	0.000800099	0.00121323	0.00121012	0.00101194	0.000293652		2.66751	1.31028	1.38229	3.00402	3.20149	2.31312	0.903362
		36:1	720.554	0.000803732	0.000641919	0.000419458	0.000410663	0.000535638	0.000562282	0.000164877		1.734	1.40229	0.724678	1.01682	1.41708	1.25897	0.392203
		36:0	722.569	0.000142713	0.000329704	0.000483297	0.000249994	0.000541402	0.000349422	0.000164151		0.307893	0.72025	0.83497	0.618998	1.43232	0.782887	0.412578
		38:6	738.507	0.000407023	0.000442414	0.000719943	0.000330953	0.00045238	0.000470543	0.000147344		0.878124	0.966469	1.24381	0.819457	1.19681	1.02093	0.190106
		38:5	740.522	0.000607915	0.000334708	0.000438059	0.000436499	0.000186675	0.000400771	0.000154739		1.31153	0.731181	0.756815	1.08079	0.493863	0.874837	0.321259
		38:4	742.538	0.000650803	0.000561284	0.000405397	0.000896268	0.000365405	0.000575832	0.000213213		1.40406	1.22614	0.700385	2.21921	0.966709	1.3033	0.577016
		40:10	758.475	5.10988e-05	0.000254812	0.000332584	0.000260518	0.000137238	0.00020725	0.000111907		0.110242	0.556646	0.57459	0.645056	0.363075	0.449922	0.216757
		40:9	760.491	0.000381973	0.000318638	0.000487018	0.000413028	0.000382275	0.000396586	6.11198e-05		0.82408	0.696076	0.841399	1.02268	1.01134	0.879115	0.137885
		40:8	762.507	0.000542816	0.000513448	0.000227326	4.584e-05	0.000262352	0.000318356	0.000208645		1.17109	1.12164	0.39274	0.113502	0.694074	0.69861	0.457745
		40:7	764.522	-6.43718e-05	-6.08606e-05	-2.69533e-05	-5.43103e-06	-3.10911e-05	-3.77416e-05	2.47399e-05		-0.138878	-0.132952	-0.0465659	-0.0134475	-0.0822541	-0.0828195	0.0542746
		40:6	766.538	0.000811584	0.000563807	0.000810818	0.00090324	0.000966353	0.00081116	0.000153091		1.75094	1.23165	1.40081	2.23647	2.55657	1.83529	0.557101
		40:5	768.554	0.000100178	6.0937e-05	-2.97537e-06	0.000142515	0.000257532	0.000111637	9.75662e-05		0.216127	0.133119	-0.0051404	0.352873	0.681323	0.275661	0.26136
		40:4	770.569	9.17002e-05	3.64882e-05	8.83063e-05	4.29541e-05	0.000254724	0.000102835	8.85904e-05		0.197837	0.0797097	0.152563	0.106356	0.673895	0.242072	0.245571
		40:3	772.585	0.000512493	0.000386154	0.00032014	0.000425911	0.000670286	0.000462997	0.000135191		1.10567	0.843567	0.553092	1.05458	1.7733	1.06604	0.451255
		40:2	774.601	0.000228363	0.00023613	0.000395524	0.000254511	0.000327215	0.000288349	7.15316e-05		0.492678	0.515833	0.683328	0.630183	0.865674	0.637539	0.149994
		40:1	776.616	0.000621533	0.000419916	0.000721189	0.000322148	0.000315518	0.000480061	0.000182884		1.34092	0.91732	1.24596	0.797654	0.834728	1.02732	0.249041
		42:2	802.632	0.000146572	0.000444393	0.000334545	0.000475216	0.000455864	0.000371318	0.000137064		0.316219	0.970791	0.577978	1.17666	1.20603	0.849535	0.389541
		44:6	822.601	0.000205653	0.000153562	0.00037318	0.000143843	0.000141322	0.000203512	9.83804e-05		0.443682	0.335462	0.644726	0.356163	0.373879	0.430782	0.126323
		44:5	824.616	0.000762882	0.000346204	0.000539894	0.000273441	0.000522097	0.000488904	0.000190757		1.64587	0.756295	0.932749	0.677055	1.38125	1.07864	0.418264
		44:4	826.632	7.30923e-05	0.000322142	0.000249262	0.000388612	0.000315518	0.000269725	0.00012048		0.157691	0.703731	0.430639	0.962222	0.83473	0.617803	0.323959
									#DIV/0!	#DIV/0!		0	0	0	0	0
			sum	0.0463514	0.0457764	0.057882	0.0403869	0.0377988	0.0456391	0.0077374
			sum relevant	0.0418859	0.0417806	0.0530321	0.0363006	0.0328216	0.0411642	0.00766488
sample run																	mol%
PA	PA Lotus Root -P myc			103.9	104.2	102.7	103.6	103.9	mg
ram2-EMS		PA		8.1 a	8.2 a	8.3 a	8.4 a	5	Mean	StdDev							Mean	StdDev
		32:2	662.475	8.5004e-05	0.000310811	0.000137908	5.0366e-05	0.000660998	0.000249018	0.000251125		0.183924	0.845124	0.233424	0.155683	0.994565	0.482544	0.403641
		32:1	664.491	0.000582071	0.000386716	0.000548214	0.000328132	0.00101474	0.000571974	0.000269483		1.25943	1.05152	0.927907	1.01427	1.52681	1.15599	0.240433
		32:0	666.507	0.00615373	0.00374641	0.0242527	0.0104419	0.0174453	0.012408	0.00842134		13.3149	10.1868	41.0501	32.2764	26.249	24.6154	12.9165
		34:4	686.475	0.000248665	0.000437397	0.000167202	0.000114176	0.000317914	0.000257071	0.000127265		0.538038	1.18932	0.283007	0.352923	0.478347	0.568327	0.361405
		34:3	688.491	0.00852786	0.00751589	0.00656856	0.00347966	0.00851791	0.00692198	0.00208884		18.4518	20.4364	11.118	10.7558	12.8164	14.7157	4.44177
		34:2	690.507	0.00840844	0.00780794	0.00766336	0.00457922	0.00845822	0.00738344	0.00160686		18.1934	21.2305	12.971	14.1545	12.7266	15.8552	3.72022
		34:1	692.522	0.00120414	0.000805107	0.000922462	0.000420386	0.00239278	0.00114897	0.000750081		2.6054	2.18916	1.56136	1.29943	3.60027	2.25112	0.912559
		34:0	694.538	0.000770295	0.000575762	0.000707393	0.000838527	0.000928057	0.000764007	0.000133366		1.66669	1.56555	1.19733	2.59191	1.39639	1.68358	0.538098
		36:6	710.475	0.00195099	0.0011068	0.00143325	0.000696906	0.00199586	0.00143676	0.00055527		4.22138	3.00948	2.42591	2.15416	3.00305	2.9628	0.795293
		36:5	712.491	0.00443801	0.00375323	0.00286962	0.00260116	0.00538746	0.0038099	0.00114363		9.60256	10.2054	4.85712	8.04028	8.1062	8.16231	2.07309
		36:4	714.507	0.00517535	0.00357729	0.0053326	0.00241881	0.00621935	0.00454468	0.00152301		11.1979	9.72697	9.02596	7.47662	9.35789	9.35708	1.33897
		36:3	716.522	0.00150454	0.00112818	0.000972634	0.0011666	0.00149242	0.00125287	0.000235714		3.2554	3.06762	1.64628	3.606	2.24555	2.76417	0.800111
		36:2	718.538	0.000797249	0.000502984	0.000826443	0.000813235	0.00109418	0.000806818	0.00020941		1.72502	1.36766	1.39884	2.51374	1.64635	1.73032	0.46428
		36:1	720.554	0.000738631	0.00054459	0.000286723	0.000497821	0.00113376	0.000640305	0.000319237		1.59818	1.48079	0.485307	1.53878	1.7059	1.36179	0.496992
		36:0	722.569	0.000441469	0.000527979	0.000460985	0.000188326	0.000486047	0.000420961	0.000134006		0.95521	1.43562	0.780265	0.582122	0.731326	0.896909	0.329289
		38:6	738.507	0.000378921	8.6478e-05	0.00043052	0.000274891	0.000485044	0.000331171	0.000157218		0.819876	0.235142	0.728699	0.849696	0.729818	0.672646	0.250422
		38:5	740.522	0.000263965	0.00023126	8.50916e-05	0.000348376	0.000318791	0.000249497	0.000102652		0.571143	0.628818	0.144026	1.07684	0.479666	0.580099	0.335206
		38:4	742.538	0.000297197	0.000146347	0.000188928	0.0003096	0.000142452	0.000216905	8.11533e-05		0.643048	0.397932	0.319779	0.956982	0.214339	0.506416	0.297317
		40:10	758.475	0.000273148	0.000184965	0.00037088	0.000136617	0.000508214	0.000294765	0.00014907		0.591013	0.502937	0.627753	0.422287	0.764679	0.581734	0.129716
		40:9	760.491	0.000538801	0.000525817	0.000475002	0.000361912	0.000847469	0.0005498	0.000180416		1.16581	1.42974	0.803989	1.11868	1.27514	1.15867	0.231567
		40:8	762.507	0.000124559	0.00011125	0.000125607	0.000117272	0.000495541	0.000194846	0.000168195		0.269509	0.3025	0.212603	0.362493	0.745612	0.378543	0.212252
		40:7	764.522	-1.476e-05	-1.31813e-05	-1.48915e-05	-1.39093e-05	-5.86873e-05	-2.30859e-05	1.99138e-05		-0.0319363	-0.0358411	-0.0252054	-0.042994	-0.0883033	-0.044856	0.025127
		40:6	766.538	0.000637593	0.000411071	0.000900917	0.000201538	0.000906447	0.000611513	0.00030809		1.37957	1.11774	1.52489	0.622961	1.36388	1.20181	0.355099
		40:5	768.554	4.35885e-05	0.000158156	-3.22077e-05	1.98897e-05	0.000765884	0.000191062	0.000328786		0.0943129	0.430041	-0.0545148	0.0614796	1.15238	0.33674	0.490304
		40:4	770.569	0.000155226	4.57635e-05	0.000325738	0.00013222	0.000460251	0.00022384	0.000166648		0.335864	0.124435	0.551345	0.408698	0.692513	0.422571	0.215666
		40:3	772.585	0.000418738	0.00044216	0.000686081	0.000260585	0.000609825	0.000483478	0.000167773		0.906027	1.20227	1.16126	0.805478	0.917568	0.998522	0.173474
		40:2	774.601	0.000582706	0.000279018	0.000649217	0.000254844	0.00054666	0.000462489	0.000182471		1.26081	0.758676	1.09887	0.78773	0.822528	0.945721	0.222405
		40:1	776.616	0.000461634	0.000382508	0.000403943	0.000269989	0.000928234	0.000489262	0.000255057		0.998842	1.04008	0.683715	0.834544	1.39666	0.990767	0.267363
		42:2	802.632	0.000383791	0.00056321	0.00062116	0.000299981	0.00080323	0.000534274	0.000198911		0.830413	1.53142	1.05138	0.92725	1.20857	1.10981	0.274915
		44:6	822.601	5.07423e-05	0.000115036	0.000135204	6.30353e-05	7.27686e-05	8.73572e-05	3.6057e-05		0.109792	0.312792	0.228846	0.194844	0.109491	0.191153	0.0859054
		44:5	824.616	0.000520014	0.00020801	0.000554602	0.00027494	0.000752234	0.00046196	0.000221178		1.12516	0.565598	0.93872	0.849848	1.13184	0.922233	0.233353
		44:4	826.632	7.46166e-05	0.000172049	2.484e-05	0.000404594	0.000331634	0.000201547	0.000163063		0.161449	0.467817	0.0420443	1.25062	0.498991	0.484183	0.471049
									#DIV/0!	#DIV/0!		0	0	0	0	0
			sum	0.0462169	0.036777	0.0590807	0.0323516	0.066461	0.0481774	0.0144693
			sum relevant	0.0419665	0.0331912	0.0538546	0.0295681	0.0584913	0.0434143	0.012596
sample run																	mol%
PA	PA Lotus Root -P myc			61	55	60	54	60	mg
ram2 LORE1		PA		9.1 a	9.2 a	9.3 a	9.4 a	5	Mean	StdDev							Mean	StdDev
		32:2	662.475	0	0.000115397	0.000216597	0.000798051	0.000172092	0.000260427	0.000311295		0	0.217114	0.296854	0.81203	0.421216	0.349442	0.300635
		32:1	664.491	0.00126431	0.00198758	0.00251538	0.00201431	0.00122947	0.00180221	0.000548936		1.71705	3.73953	3.44742	2.04959	3.00926	2.79257	0.877679
		32:0	666.507	0.00712816	0.00545823	0.0123566	0.0125169	0.00733146	0.00895826	0.003258		9.68071	10.2694	16.9351	12.7362	17.9446	13.5132	3.78025
		34:4	686.475	0.00111851	0.000373932	0.000803609	0.000576885	0	0.000574587	0.000423887		1.51904	0.703534	1.10138	0.58699	0	0.782188	0.570293
		34:3	688.491	0.00758977	0.00726971	0.0097177	0.0111045	0.00372755	0.00788184	0.00280508		10.3076	13.6776	13.3185	11.299	9.12363	11.5453	1.94601
		34:2	690.507	0.0154662	0.00843598	0.010429	0.0139018	0.0053044	0.0107075	0.00410121		21.0045	15.8719	14.2933	14.1453	12.9832	15.6596	3.15977
		34:1	692.522	0.000803422	0.000236456	0.000619904	0.00198319	0.00118522	0.000965638	0.000663546		1.09112	0.44488	0.849602	2.01792	2.90098	1.4609	0.99081
		34:0	694.538	0.00115832	0.00243057	0.0016342	0.00217819	0.00111959	0.00170418	0.00059096		1.57311	4.573	2.23974	2.21635	2.74034	2.66851	1.14241
		36:6	710.475	0.00505735	0.00134927	0.0036172	0.00340208	0.00130282	0.00294574	0.00160981		6.86835	2.53857	4.95751	3.46167	3.18881	4.20298	1.73363
		36:5	712.491	0.00844413	0.00329984	0.00527796	0.00988418	0.00450524	0.00628227	0.00277077		11.4679	6.20849	7.23364	10.0573	11.0271	9.19889	2.34694
		36:4	714.507	0.0112037	0.00663857	0.00784	0.0125843	0.00429686	0.0085127	0.00337483		15.2157	12.4901	10.745	12.8048	10.5171	12.3545	1.89565
		36:3	716.522	0.00187979	0.00102342	0.00391565	0.00396533	0.00172771	0.00250238	0.00135209		2.55292	1.92551	5.36654	4.03479	4.22877	3.62171	1.37868
		36:2	718.538	0.000333855	0.00113819	0.000878619	0.000622	0.000241007	0.000642733	0.000373609		0.453406	2.14144	1.20418	0.632895	0.589893	1.00436	0.697531
		36:1	720.554	0.00164998	0.00136148	0.00103126	0.00246189	0.00100364	0.00150165	0.000598538		2.24083	2.56155	1.41338	2.50501	2.45653	2.23546	0.475318
		36:0	722.569	0.000601936	0.00154309	0.000953251	0.00154106	0.000512153	0.0010303	0.000495414		0.817485	2.90325	1.30647	1.56805	1.25355	1.56976	0.792689
		38:6	738.507	0.000189947	0.000668384	0.00109769	0.00112252	0	0.000615707	0.000512909		0.257965	1.25753	1.50442	1.14218	0	0.832419	0.661661
		38:5	740.522	0.000498668	0.000293772	0.000495267	0.00127362	0.000336818	0.000579629	0.000398738		0.677238	0.552716	0.678782	1.29593	0.824402	0.805814	0.290382
		38:4	742.538	0.00012687	0.00034739	-5.34797e-05	0.00120146	0.000716953	0.000467839	0.0005007		0.172301	0.653597	-0.0732959	1.22251	1.75483	0.745988	0.750618
		40:10	758.475	0.000255785	0.000645654	0.000941786	0.000740576	0.000263527	0.000569466	0.000302365		0.34738	1.21476	1.29075	0.753548	0.645014	0.850292	0.397261
		40:9	760.491	0.00136749	0.00148332	0.00159809	0.00269251	0.000954019	0.00161908	0.000647442		1.85717	2.7908	2.19024	2.73967	2.33507	2.38259	0.390339
		40:8	762.507	0.000741486	0.000158086	0.000367558	0.000614053	0.000164209	0.000409078	0.000263245		1.00701	0.29743	0.503752	0.624809	0.40192	0.566983	0.274257
		40:7	764.522	-8.81811e-05	-1.88037e-05	-4.36896e-05	-7.30883e-05	-1.95094e-05	-4.86544e-05	3.1323e-05		-0.119758	-0.0353782	-0.0598783	-0.0743685	-0.0477515	-0.0674269	0.0326265
		40:6	766.538	0.000574728	0.000968664	0.000696317	0.00187337	0.000709911	0.000964598	0.000527903		0.780534	1.82249	0.954328	1.90619	1.73759	1.44023	0.52985
		40:5	768.554	0.000149288	0.000164226	7.27934e-05	-0.000134195	6.29597e-05	6.30145e-05	0.000119031		0.202747	0.308983	0.0997661	-0.136545	0.154101	0.12581	0.165666
		40:4	770.569	0.000221696	9.55843e-05	0.000704254	0.000957024	0.000222436	0.000440199	0.000371065		0.301084	0.179837	0.965207	0.973788	0.544439	0.592871	0.36804
		40:3	772.585	0.00186177	0.000914879	0.000822452	0.00198495	0.000589182	0.00123465	0.00064129		2.52845	1.7213	1.1272	2.01972	1.44209	1.76775	0.538672
		40:2	774.601	0.000700003	0.000572918	0.00032965	0.000638302	0.00073665	0.000595505	0.000161139		0.950669	1.07792	0.451797	0.649483	1.80304	0.986581	0.518619
		40:1	776.616	0.00129569	0.000843104	0.00122725	0.000509614	0.000840941	0.000943321	0.000321485		1.75967	1.58626	1.682	0.518541	2.0583	1.52095	0.587529
		42:2	802.632	0.000374927	0.000257746	0.00106155	0.00246834	0.000114296	0.000855372	0.000972285		0.509185	0.484936	1.45489	2.51158	0.279753	1.04807	0.936107
		44:6	822.601	0.000421968	0.00073312	0.000356305	0.000133182	4.91462e-05	0.000338744	0.000268742		0.573072	1.37933	0.488329	0.135515	0.120291	0.539307	0.511858
		44:5	824.616	0.00101496	0.00157784	0.00119948	0.00173547	0.000808016	0.00126715	0.000385627		1.37841	2.96862	1.64394	1.76587	1.97771	1.94691	0.610863
		44:4	826.632	0.000226149	0.000782925	0.000283944	0.00100615	0.000647263	0.000589286	0.000331563		0.307131	1.47303	0.389156	1.02378	1.58425	0.955469	0.593498
									#DIV/0!	#DIV/0!		0	0	0	0	0
			sum	0.0736327	0.0531505	0.0729641	0.0982785	0.040856	0.0677764	0.0219671
			sum relevant	0.0645149	0.0439713	0.0633463	0.0831323	0.034713	0.0579356	0.018985
sample run																	mol%
PA	PA Lotus Root -P myc			99.3	104.2	100.3	103.8	101	mg
MG-20 WT		PA		1.1 a	1.2 a	1.3 a	1.4 a	5	Mean	StdDev							Mean	StdDev
		32:2	662.475	0.000309627	0.000739451	0.000343235	0.000271887	0.000401645	0.000413169	0.000188524		0.554362	1.41224	0.671293	0.534929	0.621599	0.758884	0.369248
		32:1	664.491	0.0015593	0.00159827	0.000651091	0.00192483	0.000848165	0.00131633	0.000540953		2.79181	3.05245	1.27339	3.78705	1.31265	2.44347	1.1119
		32:0	666.507	0.00161756	0.000621	0.000429838	0.000855861	0.000615006	0.000827854	0.000466619		2.89612	1.18601	0.84067	1.68388	0.951804	1.5117	0.83906
		34:4	686.475	0.000600887	0.000893178	0.000625929	0.00083618	0.00112885	0.000817005	0.000216007		1.07584	1.70583	1.22418	1.64516	1.74705	1.47961	0.307563
		34:3	688.491	0.00559006	0.00339991	0.00620985	0.005202	0.00767532	0.00561543	0.00155536		10.0086	6.49331	12.1451	10.2348	11.8786	10.1521	2.25649
		34:2	690.507	0.00933417	0.00721919	0.00820813	0.00657925	0.0110588	0.00847992	0.0017788		16.7121	13.7875	16.0533	12.9445	17.115	15.3225	1.84995
		34:1	692.522	0.000791998	0.00155231	0.00134088	0.00156287	0.00041138	0.00113189	0.000510106		1.41801	2.96466	2.62247	3.07491	0.636665	2.14334	1.06866
		34:0	694.538	0.0014737	0.000580047	0.00100739	0.00105608	0.000880851	0.000999613	0.000323321		2.63854	1.1078	1.97024	2.0778	1.36323	1.83152	0.607091
		36:6	710.475	0.00312944	0.00165007	0.00118964	0.0015937	0.00281517	0.0020756	0.000844951		5.60301	3.15137	2.32668	3.13556	4.35685	3.7147	1.28037
		36:5	712.491	0.00464682	0.00381164	0.00428585	0.00371818	0.00830452	0.0049534	0.00191043		8.31976	7.27964	8.38219	7.31541	12.8524	8.82987	2.30964
		36:4	714.507	0.00682165	0.00699272	0.00669488	0.00620391	0.00925335	0.0071933	0.00118843		12.2136	13.355	13.0937	12.206	14.3208	13.0378	0.883315
		36:3	716.522	0.00311118	0.00498004	0.00354961	0.00355603	0.00457496	0.00395437	0.000785909		5.57032	9.51111	6.94226	6.99639	7.08037	7.22009	1.42454
		36:2	718.538	0.00137559	0.00178871	0.00177657	0.00163819	0.000522538	0.00142032	0.000528703		2.46289	3.41617	3.47458	3.2231	0.808697	2.67709	1.11995
		36:1	720.554	0.00104602	0.00102054	0.00173109	0.00141363	0.000599155	0.00116209	0.00042937		1.87282	1.94908	3.38563	2.78129	0.927272	2.18322	0.939686
		36:0	722.569	0.000824823	0.000632442	0.000352064	0.00061022	0.000422748	0.000568459	0.000186828		1.47678	1.20787	0.688561	1.20059	0.654259	1.04561	0.359476
		38:6	738.507	0.0013348	0.00226066	0.00158073	0.00152084	0.00222057	0.00178352	0.000427244		2.38985	4.31751	3.09157	2.99221	3.43663	3.24555	0.708119
		38:5	740.522	0.00121389	0.000767675	0.00131904	0.00170932	0.00111896	0.00122578	0.00034056		2.17338	1.46614	2.57975	3.36305	1.73173	2.26281	0.747612
		38:4	742.538	0.00255623	0.00238668	0.00140789	0.0017612	0.00233893	0.00209018	0.000484958		4.57672	4.55819	2.75353	3.46511	3.61981	3.79467	0.777451
		40:10	758.475	0.000311906	0.00038025	0.000340503	0.000391263	0.000143996	0.000313584	9.99573e-05		0.558443	0.726219	0.665951	0.769799	0.222853	0.588653	0.219337
		40:9	760.491	0.000709688	0.000729572	0.000681835	0.000859284	0.00101337	0.000798749	0.000137941		1.27064	1.39337	1.33352	1.69062	1.56832	1.45129	0.173805
		40:8	762.507	0.00111701	0.00130956	0.00130207	0.00112427	0.000936285	0.00115784	0.000154678		1.99992	2.50106	2.54656	2.21198	1.44903	2.14171	0.446623
		40:7	764.522	-0.000132355	-0.000155336	-0.000154452	-0.000133271	-0.000110966	-0.000137276	1.8396e-05		-0.236971	-0.296667	-0.302075	-0.262206	-0.171735	-0.253931	0.0530485
		40:6	766.538	0.00119792	0.00175279	0.00146677	0.00117062	0.00152279	0.00142218	0.000242376		2.14478	3.34755	2.86869	2.30316	2.35672	2.60418	0.496352
		40:5	768.554	0.000689349	0.000790783	0.000301124	0.00022163	0.000394178	0.000479413	0.000248258		1.23422	1.51027	0.588932	0.436051	0.610044	0.875905	0.468328
		40:4	770.569	0.000366042	0.000364697	0.0003607	0.000382099	0.000757966	0.000446301	0.000174417		0.655368	0.696514	0.705452	0.75177	1.17305	0.796431	0.213307
		40:3	772.585	0.000903207	0.00104626	0.000695806	0.000831437	0.000660722	0.000827486	0.000157131		1.61712	1.99819	1.36085	1.63583	1.02256	1.52691	0.361959
		40:2	774.601	0.000666865	0.000170482	0.000309902	0.000450394	0.000695218	0.000458572	0.000226137		1.19397	0.325595	0.606101	0.886139	1.07594	0.817549	0.353515
		40:1	776.616	0.000651258	0.000967104	0.000539103	0.00106209	0.00072204	0.00078832	0.000219205		1.16602	1.84702	1.05437	2.08964	1.11745	1.4549	0.478121
		42:2	802.632	0.000359622	0.000207807	0.000926032	0.000879759	0.000640045	0.000602653	0.000315328		0.643874	0.396879	1.81112	1.7309	0.990554	1.11467	0.635818
		44:6	822.601	0.000499295	0.000404564	0.000407584	0.00068411	0.000753279	0.000549766	0.000160711		0.893947	0.772655	0.797146	1.34597	1.1658	0.995103	0.250572
		44:5	824.616	0.000693827	0.00077554	0.000362347	0.000476258	0.000906277	0.00064285	0.000221379		1.24224	1.48116	0.708672	0.937026	1.40258	1.15434	0.324811
		44:4	826.632	0.000481455	0.000721659	0.000887399	0.000412494	0.000388617	0.000578325	0.000217339		0.862005	1.37826	1.73556	0.811571	0.601437	1.07777	0.465642
									#DIV/0!	#DIV/0!		0	0	0	0	0
			sum	0.0558528	0.0523603	0.0511304	0.0508266	0.0646148	0.054957	0.00575589
			sum relevant	0.0473378	0.0428945	0.0427037	0.0420142	0.055191	0.0460282	0.00553751
sample run																	mol%
PA	PA Lotus Root -P myc			101.4	100.8	103.6	100.8	101.4	mg
str		PA		2.1 a	2.2 a	2.3 a	2.4 a	5	Mean	StdDev							Mean	StdDev
		32:2	662.475	9.71654e-05	0.000133819	0.000188233	0.00030309	0.000241529	0.000192767	8.24378e-05		0.220327	0.350984	0.799829	1.03896	0.807447	0.643509	0.343637
		32:1	664.491	0.000316785	0.000578903	0.000450902	0.00049318	0.000467801	0.000461514	9.47121e-05		0.718324	1.51836	1.91595	1.69057	1.56389	1.48142	0.453608
		32:0	666.507	0.000487768	0.000162223	0.000213707	0.000231102	0.000280872	0.000275134	0.000126201		1.10604	0.425483	0.908073	0.792191	0.938977	0.834152	0.254531
		34:4	686.475	0.000184438	0.000363889	0.000236468	0.000131631	0.00015538	0.000214361	9.22847e-05		0.41822	0.954419	1.00479	0.451215	0.519446	0.669617	0.285877
		34:3	688.491	0.00683452	0.00674572	0.00379677	0.00451325	0.00469132	0.00531632	0.00138679		15.4976	17.6929	16.133	15.4709	15.6834	16.0956	0.931461
		34:2	690.507	0.00905757	0.00783114	0.00561363	0.00742256	0.00760481	0.00750594	0.00123601		20.5384	20.5398	23.8531	25.4437	25.4234	23.1597	2.47776
		34:1	692.522	0.000792332	0.00075474	0.000433772	0.000172796	0.000401446	0.000511017	0.000260243		1.79665	1.97956	1.84316	0.592325	1.34206	1.51075	0.566562
		34:0	694.538	0.000673483	0.000718039	0.000818214	0.000465937	0.000688682	0.000672871	0.000128683		1.52715	1.8833	3.47671	1.59718	2.30231	2.15733	0.798087
		36:6	710.475	0.00182944	0.00164464	0.000894427	0.00104818	0.00145154	0.00137365	0.000394599		4.14834	4.3136	3.80055	3.59304	4.85262	4.14163	0.487957
		36:5	712.491	0.00650059	0.00377931	0.00222319	0.00246902	0.00234162	0.00346275	0.00181036		14.7404	9.91249	9.44667	8.46352	7.8282	10.0783	2.73092
		36:4	714.507	0.00748609	0.00753154	0.00299354	0.00422332	0.00521786	0.00549047	0.00200394		16.975	19.754	12.72	14.4771	17.4437	16.274	2.73084
		36:3	716.522	0.00266684	0.00209772	0.00108191	0.00144778	0.00140438	0.00173973	0.000636026		6.04718	5.50198	4.59719	4.96283	4.69495	5.16083	0.607439
		36:2	718.538	0.00100629	0.00058239	0.000249003	0.000604485	0.000457002	0.000579835	0.000277047		2.28182	1.52751	1.05805	2.07211	1.52779	1.69345	0.486896
		36:1	720.554	0.000574578	0.000544668	0.000571951	0.000527	0.000466484	0.000536936	4.40592e-05		1.30288	1.42857	2.4303	1.8065	1.55949	1.70555	0.445995
		36:0	722.569	0.00027751	0.000324317	0.000171586	7.25218e-05	0.000186442	0.000206475	9.81004e-05		0.629266	0.850628	0.729093	0.248597	0.623289	0.616175	0.225308
		38:6	738.507	0.000811395	0.000113751	0.000282708	0.000246623	0.000354825	0.00036186	0.000266099		1.83987	0.29835	1.20127	0.845395	1.1862	1.07422	0.563303
		38:5	740.522	8.55677e-05	0.000608021	9.67455e-05	0.000288701	0.00021604	0.000259015	0.00021269		0.194029	1.59474	0.411085	0.989637	0.722238	0.782345	0.545553
		38:4	742.538	0.00044718	0.000156234	0.000136156	0.000368838	0.000112882	0.000244258	0.0001528		1.014	0.409776	0.578547	1.26433	0.377374	0.728806	0.392425
		40:10	758.475	0.00012131	0.000166829	9.81342e-05	9.95773e-05	0.000164313	0.000130033	3.37277e-05		0.275075	0.437563	0.416986	0.34134	0.549311	0.404055	0.103632
		40:9	760.491	0.000610437	0.000172883	0.000387828	0.00050338	0.000322718	0.000399449	0.000167834		1.38419	0.453442	1.64793	1.72553	1.07887	1.25799	0.516227
		40:8	762.507	7.99988e-05	0.000176292	6.87165e-05	0.000604115	9.57907e-05	0.000204983	0.000227069		0.181401	0.462384	0.291986	2.07084	0.320235	0.665369	0.792039
		40:7	764.522	-9.4815e-06	-2.09003e-05	-8.14001e-06	-7.15828e-05	-1.13474e-05	-2.42904e-05	2.69059e-05		-0.0214997	-0.054818	-0.0345881	-0.245378	-0.0379352	-0.0788437	0.0938499
		40:6	766.538	0.000523298	0.000429954	0.000329076	0.000741577	0.000546387	0.000514058	0.00015345		1.1866	1.1277	1.39829	2.54204	1.82661	1.61625	0.585691
		40:5	768.554	0.000341926	0.000131756	0.000162598	9.12391e-05	0.000167358	0.000178975	9.60254e-05		0.775332	0.345573	0.690904	0.312757	0.559489	0.536811	0.204892
		40:4	770.569	5.55337e-05	7.71473e-05	9.18055e-05	5.54224e-05	0.000132662	8.25142e-05	3.19838e-05		0.125925	0.202344	0.390095	0.189982	0.443499	0.270369	0.138078
		40:3	772.585	0.000470815	0.000471302	0.000268894	0.000568954	0.000278899	0.000411773	0.000132103		1.06759	1.23615	1.14257	1.95031	0.93238	1.2658	0.398458
		40:2	774.601	0.000281812	0.00028589	0.000415764	0.000350671	0.000113475	0.000289523	0.000112629		0.639021	0.749842	1.76664	1.20206	0.379357	0.947384	0.546078
		40:1	776.616	0.000515368	0.000424169	0.000479657	0.000348555	0.000473054	0.00044816	6.44699e-05		1.16862	1.11252	2.03813	1.19481	1.58145	1.41911	0.392617
		42:2	802.632	0.000265669	0.000441129	0.000234854	0.00015772	0.000359035	0.000291681	0.000110366		0.602415	1.15701	0.997928	0.540645	1.20028	0.899655	0.309638
		44:6	822.601	0.000168412	0.000145447	0.000175915	8.10665e-05	5.6095e-05	0.000125387	5.37874e-05		0.381882	0.381482	0.747489	0.277887	0.18753	0.395254	0.212933
		44:5	824.616	0.000320542	0.000467592	0.000202507	0.000427499	0.000284822	0.000340593	0.000107543		0.726843	1.22642	0.860479	1.46542	0.95218	1.04627	0.297298
		44:4	826.632	0.0002254	8.6188e-05	0.000173643	0.000184255	0.000188419	0.000171581	5.15676e-05		0.511104	0.226056	0.737835	0.631606	0.629897	0.5473	0.196686
									#DIV/0!	#DIV/0!		0	0	0	0	0
			sum	0.0441006	0.0381267	0.0235342	0.0291725	0.0299126	0.0329693	0.00811305
			sum relevant	0.0401296	0.0346711	0.0204529	0.02503	0.0267409	0.0294049	0.00789185

## Sheet: PS
sample run																	mol%
PS	PS Lotus Root -P myc			103.7	104.8	103.2	100.8	100	mg
Gifu WT		PS		3.1 a	3.2 a	3.3 a	3.4 a	3.5 a	Mean	StdDev							Mean	StdDev
		32:2	732.482	#DIV/0!	0.000560378	0.0011255	0.000862885	0.00128402	0.000958195	0.000317013		#DIV/0!	0.543454	1.38585	1.20375	1.1258	1.06471	0.36419
		32:1	734.497	#DIV/0!	0.000761417	0.0006658	0.000957232	0.000353027	0.000684369	0.000252007		#DIV/0!	0.738421	0.819813	1.33536	0.309528	0.800781	0.420856
		32:0	736.513	#DIV/0!	0.000322989	0.000106312	0.000192379	0.000404171	0.000256463	0.000132785		#DIV/0!	0.313234	0.130905	0.268374	0.35437	0.266721	0.0971161
		34:4	756.482	#DIV/0!	0.00103011	0.00126952	0.000657802	0.00121456	0.001043	0.000276458		#DIV/0!	0.998998	1.56319	0.91765	1.0649	1.13618	0.29097
		34:3	758.497	#DIV/0!	0.00210876	0.00169723	0.00332389	0.00366096	0.00269771	0.000943005		#DIV/0!	2.04507	2.08983	4.63691	3.20986	2.99542	1.2198
		34:2	760.513	#DIV/0!	0.00306834	0.00279905	0.00156998	0.00381058	0.00281199	0.000931962		#DIV/0!	2.97567	3.44652	2.19016	3.34105	2.98835	0.569089
		34:1	762.529	#DIV/0!	0.00166549	0.000317013	0.00112349	0.000593328	0.000924832	0.000596486		#DIV/0!	1.61519	0.390345	1.5673	0.520219	1.02326	0.65828
		34:0	764.544	#DIV/0!	0.000234539	0.000405644	0.000217161	1.01009e-06	0.000214588	0.000165854		#DIV/0!	0.227455	0.499478	0.302945	0.000885626	0.257691	0.206052
		36:6	780.482	#DIV/0!	0.00146922	0.00089302	0.000787681	0.00268397	0.00145847	0.000870184		#DIV/0!	1.42484	1.09959	1.09884	2.35326	1.49413	0.592964
		36:5	782.497	#DIV/0!	0.00665154	0.00461994	0.00441444	0.00704657	0.00568312	0.00135852		#DIV/0!	6.45065	5.68863	6.15826	6.17831	6.11896	0.316372
		36:4	784.513	#DIV/0!	0.00749236	0.00572045	0.00445196	0.00870004	0.0065912	0.00187917		#DIV/0!	7.26608	7.04371	6.2106	7.62804	7.03711	0.601329
		36:3	786.529	#DIV/0!	0.00799487	0.00585822	0.00414474	0.00968078	0.00691965	0.00242258		#DIV/0!	7.75341	7.21334	5.78202	8.48794	7.30918	1.14429
		36:2	788.544	#DIV/0!	0.00220219	0.00136111	0.00106924	0.000872193	0.00137619	0.000586156		#DIV/0!	2.13568	1.67596	1.49162	0.764723	1.517	0.569971
		36:1	790.56	#DIV/0!	0.000188348	0.00021313	0.000105365	0.000253725	0.000190142	6.26141e-05		#DIV/0!	0.18266	0.262431	0.146987	0.222462	0.203635	0.0498676
		36:0	792.575	#DIV/0!	0.000698475	0.000151661	0.000447895	0.000929193	0.000556806	0.000334039		#DIV/0!	0.67738	0.186743	0.624826	0.8147	0.575912	0.271515
		38:6	808.513	#DIV/0!	0.0141249	0.00806797	0.00785988	0.0126898	0.0106856	0.00319804		#DIV/0!	13.6983	9.93425	10.9647	11.1262	11.4309	1.60117
		38:5	810.529	#DIV/0!	0.00548628	0.00597611	0.0045366	0.00737373	0.00584318	0.00118248		#DIV/0!	5.32058	7.35851	6.32868	6.46516	6.36823	0.834503
		38:4	812.544	#DIV/0!	0.010768	0.00717348	0.0056024	0.0120241	0.008892	0.00300578		#DIV/0!	10.4428	8.83286	7.81549	10.5425	9.40841	1.3197
		40:10	828.482	#DIV/0!	0.000572814	0.000667619	0.000758307	0.00101654	0.000753821	0.00019082		#DIV/0!	0.555514	0.822053	1.05786	0.891286	0.831678	0.209021
		40:9	830.497	#DIV/0!	0.00136062	0.000804326	0.00097612	0.00182674	0.00124195	0.00045396		#DIV/0!	1.31953	0.990383	1.36171	1.60165	1.31832	0.251464
		40:8	832.513	#DIV/0!	0.00187318	0.000799279	0.000814797	0.00201432	0.00137539	0.000658834		#DIV/0!	1.8166	0.984169	1.13666	1.76612	1.42589	0.427076
		40:7	834.529	#DIV/0!	0.00591125	0.00552906	0.00461259	0.00565066	0.00542589	0.000565153		#DIV/0!	5.73271	6.80805	6.43468	4.9544	5.98246	0.817597
		40:6	836.544	#DIV/0!	0.00174733	0.000989265	0.00192604	0.00275976	0.0018556	0.000726801		#DIV/0!	1.69456	1.2181	2.68687	2.41971	2.00481	0.671443
		40:5	838.56	#DIV/0!	0.000487624	0.000712319	0.000458927	0.00067694	0.000583952	0.000129145		#DIV/0!	0.472896	0.877093	0.640215	0.593529	0.645933	0.169465
		40:4	840.575	#DIV/0!	0.000947992	0.0003266	0.000501084	0.00035879	0.000533616	0.000286464		#DIV/0!	0.91936	0.40215	0.699025	0.31458	0.583779	0.277701
		40:3	842.591	#DIV/0!	0.00172127	0.00101333	0.00119892	0.00145106	0.00134615	0.000307769		#DIV/0!	1.66929	1.24774	1.67253	1.27226	1.46545	0.237452
		40:2	844.607	#DIV/0!	0.00267698	0.00271525	0.00243707	0.00439697	0.00305657	0.000902044		#DIV/0!	2.59613	3.34334	3.39978	3.85519	3.29861	0.521373
		40:1	846.622	#DIV/0!	0.00146375	0.00161575	0.00126329	0.00152345	0.00146656	0.000149245		#DIV/0!	1.41954	1.9895	1.76232	1.33574	1.62677	0.304189
		42:8	860.544	#DIV/0!	0.00193141	0.00140294	0.00183746	0.00109335	0.00156629	0.000390386		#DIV/0!	1.87308	1.72747	2.5633	0.95863	1.78062	0.658189
		42:7	862.56	#DIV/0!	0.000637522	0.000315864	0.000337398	0.000710102	0.000500221	0.000202814		#DIV/0!	0.618267	0.38893	0.47068	0.622604	0.52512	0.115023
		42:6	864.575	#DIV/0!	0.000490786	0.000411636	0.000175809	1.55463e-05	0.000273444	0.000217852		#DIV/0!	0.475963	0.506855	0.245258	0.0136307	0.310427	0.229726
		42:5	866.591	#DIV/0!	0.000559182	0.000774367	0.000358889	0.000552361	0.0005612	0.000169757		#DIV/0!	0.542294	0.953494	0.50066	0.4843	0.620187	0.223542
		42:4	868.607	#DIV/0!	0.00186198	0.00117678	0.00066983	0.00229733	0.00150148	0.000721204		#DIV/0!	1.80574	1.449	0.93443	2.01426	1.55086	0.472604
		42:3	870.622	#DIV/0!	0.00392261	0.0029798	0.0041036	0.00419281	0.0037997	0.000558042		#DIV/0!	3.80414	3.66909	5.72463	3.67618	4.21851	1.006
		42:2	872.638	#DIV/0!	0.0061153	0.00755833	0.0050555	0.00623757	0.00624167	0.00102577		#DIV/0!	5.9306	9.30673	7.05256	5.46899	6.93972	1.71239
		44:6	892.607	#DIV/0!	0.000788556	0.00111546	0.000572685	0.000925421	0.000850531	0.000228646		#DIV/0!	0.76474	1.37349	0.79891	0.811392	0.937134	0.291574
		44:5	894.622	#DIV/0!	0.000286291	0.000795234	0.000415238	0.00117228	0.00066726	0.000400031		#DIV/0!	0.277645	0.979188	0.579267	1.02783	0.715983	0.354664
		44:4	896.638	#DIV/0!	0.000929578	0.00108923	0.000884678	0.0016057	0.0011273	0.000330796		#DIV/0!	0.901502	1.34119	1.23415	1.40785	1.22117	0.224804
									#DIV/0!	#DIV/0!							#DIV/0!	#DIV/0!
			sum	#DIV/0!	0.103114	0.0812136	0.0716833	0.114053	0.0925161	0.0194759		#DIV/0!	100	100	100	100	100	0
sample run																	mol%
PS	PS Lotus Root -P myc			103.1	104	101.1	100.5	99.6	mg
ram1 EMS		PS		6.1 a	6.2 a	6.3 a	6.4 a	6.5 a	Mean	StdDev							Mean	StdDev
		32:2	732.482	0.000273579	0.00042211	0.000337379	0.000594874	0.000378546	0.000401297	0.000121264		1.02936	1.95005	1.62329	2.00388	1.44634	1.61059	0.398394
		32:1	734.497	0.000223396	0.000177145	7.42803e-05	2.77341e-05	4.04477e-05	0.000108601	8.6946e-05		0.840546	0.818371	0.357398	0.0934242	0.154542	0.452856	0.357491
		32:0	736.513	0.000168767	6.54561e-05	2.29889e-05	8.26081e-05	0.000188439	0.000105652	7.03865e-05		0.635	0.302392	0.110611	0.278271	0.719984	0.409252	0.257526
		34:4	756.482	0.000540729	0.000191215	0.000352124	0.000375505	0.000501299	0.000392174	0.000138061		2.03454	0.883368	1.69424	1.26492	1.91535	1.55848	0.478115
		34:3	758.497	0.000626073	0.000533408	0.000398166	0.000693992	0.00120601	0.000691529	0.000308238		2.35565	2.46422	1.91577	2.33776	4.6079	2.73626	1.06699
		34:2	760.513	0.000964635	0.00119246	0.00101672	0.00101673	0.000952524	0.00102861	9.6192e-05		3.62952	5.5089	4.89192	3.42494	3.63939	4.21893	0.926097
		34:1	762.529	0.000501403	0.000489759	0.000780037	0.000283857	0.000743469	0.000559705	0.000204144		1.88657	2.26258	3.75313	0.956193	2.84063	2.33982	1.04572
		34:0	764.544	0.000113598	0.000105111	4.80798e-05	0.000449373	0.00029621	0.000202475	0.000166554		0.427424	0.485591	0.231335	1.51375	1.13176	0.75797	0.541227
		36:6	780.482	0.000204536	3.06305e-05	6.97606e-05	0.000133511	0.000214771	0.000130642	8.10171e-05		0.769586	0.141506	0.335652	0.449741	0.820593	0.503415	0.288727
		36:5	782.497	0.000656283	0.000426948	0.000609393	0.000683192	0.000783158	0.000631795	0.000130974		2.46932	1.9724	2.93209	2.30138	2.99228	2.5335	0.430748
		36:4	784.513	0.000308044	0.000348307	0.000594962	0.000743179	0.000406292	0.000480157	0.000183592		1.15904	1.6091	2.86265	2.50345	1.55235	1.93732	0.713861
		36:3	786.529	0.000343293	0.00027834	0.000112856	0.000756839	0.000592134	0.000416692	0.000256576		1.29167	1.28587	0.543003	2.54947	2.26242	1.58648	0.813997
		36:2	788.544	0.000535038	0.000420057	0.000427852	0.000565385	0.000147892	0.000419245	0.000164675		2.01313	1.94057	2.0586	1.90454	0.565063	1.69638	0.635289
		36:1	790.56	4.45879e-05	0.000363255	5.9144e-05	0.00020909	0.000197109	0.000174637	0.000129923		0.167766	1.67816	0.28457	0.704334	0.753112	0.717588	0.594545
		36:0	792.575	0.000295252	0.00031022	0.000502656	0.000216885	0.000252161	0.000315435	0.000110908		1.11091	1.43315	2.41852	0.730593	0.963454	1.33133	0.659006
		38:6	808.513	0.000444038	0.000694639	0.000303576	0.000686829	0.000552657	0.000536348	0.000166336		1.67073	3.20907	1.46065	2.31363	2.11158	2.15313	0.680944
		38:5	810.529	0.000379714	0.000212073	0.000156332	0.000344251	0.000636585	0.000345791	0.000186742		1.42871	0.979726	0.752191	1.15964	2.43226	1.3505	0.653488
		38:4	812.544	0.000213082	0.000269562	0.00022578	0.000130795	0.000359255	0.000239695	8.35877e-05		0.80174	1.24531	1.08634	0.440594	1.37264	0.989324	0.373552
		40:10	828.482	0.00024566	0.000120699	0.00039786	8.99069e-05	0.000140534	0.000198932	0.000125671		0.924317	0.5576	1.9143	0.302858	0.536949	0.847205	0.636608
		40:9	830.497	0.000574216	0.00062619	0.000564363	0.000472879	0.000222583	0.000492046	0.000160432		2.16054	2.89285	2.71543	1.59293	0.850443	2.04244	0.838596
		40:8	832.513	0.000517491	0.000122604	0.000251542	0.000149876	0.000131563	0.000234615	0.000166322		1.9471	0.566404	1.21029	0.504868	0.502676	0.946268	0.633894
		40:7	834.529	0.00408705	0.00360058	0.00336245	0.00483705	0.00408669	0.00399477	0.000566039		15.3779	16.6339	16.1784	16.294	15.6144	16.0197	0.513277
		40:6	836.544	0.000225444	0.000187552	4.62986e-05	0.000417277	0.000594635	0.000294241	0.000213872		0.848253	0.866448	0.222765	1.40563	2.27197	1.12301	0.76677
		40:5	838.56	0.000104159	0.00012011	0.000288651	0.000390984	0.000357531	0.000252287	0.000133274		0.391906	0.55488	1.38884	1.31706	1.36605	1.00375	0.488251
		40:4	840.575	1.25407e-05	2.98955e-05	0.00012375	8.18868e-05	0.000287961	0.000107207	0.000110143		0.0471853	0.13811	0.595422	0.275842	1.10024	0.43136	0.42781
		40:3	842.591	0.000753968	0.000512147	0.000368648	0.000809397	0.000511329	0.000591098	0.000184568		2.83687	2.366	1.77375	2.72651	1.95368	2.33136	0.46542
		40:2	844.607	0.00197413	0.00155957	0.00138388	0.00208589	0.00153769	0.00170823	0.000304022		7.42785	7.20484	6.65853	7.02648	5.8752	6.83858	0.607705
		40:1	846.622	0.000918392	0.000490671	0.000721823	0.000591825	0.000717194	0.000687981	0.000160674		3.45553	2.26679	3.47304	1.99361	2.74025	2.78584	0.67451
		42:8	860.544	0.000800262	0.000441591	0.000375652	0.000266719	0.000361135	0.000449072	0.000206013		3.01105	2.04005	1.80745	0.898462	1.37982	1.82737	0.792134
		42:7	862.56	0.000553117	9.39285e-05	0.000470335	0.00057809	0.000335182	0.000406131	0.000198621		2.08115	0.433928	2.26301	1.94734	1.28066	1.60122	0.750571
		42:6	864.575	0.00027392	0.000174195	0.000307419	0.000188988	0.000132103	0.000215325	7.28458e-05		1.03065	0.804742	1.47914	0.636619	0.504736	0.891178	0.383003
		42:5	866.591	8.50307e-05	5.56604e-05	0.000103361	4.79313e-05	0.000132814	8.49594e-05	3.48503e-05		0.319935	0.257138	0.497318	0.16146	0.507454	0.348661	0.151294
		42:4	868.607	0.000644521	0.000732779	0.000479458	0.000750075	0.000399958	0.000601358	0.000155461		2.42506	3.38527	2.30691	2.52668	1.52815	2.43442	0.661494
		42:3	870.622	0.00245363	0.0016386	0.00144174	0.00220635	0.00225767	0.0019996	0.000435034		9.23198	7.56996	6.9369	7.43227	8.62609	7.95944	0.940607
		42:2	872.638	0.00375938	0.00335655	0.00276984	0.00495227	0.00368815	0.00370524	0.0007992		14.145	15.5065	13.327	16.6821	14.0916	14.7504	1.33507
		44:6	892.607	0.000762556	0.000630848	0.000408356	0.00134914	0.00059141	0.000748463	0.000358883		2.86918	2.91437	1.9648	4.54469	2.25965	2.91054	0.998781
		44:5	894.622	0.000852135	0.000359999	0.000481019	0.000953507	0.000944691	0.00071827	0.000278015		3.20623	1.66311	2.31441	3.21196	3.60946	2.80104	0.793452
		44:4	896.638	0.000143814	0.000261231	0.000345074	0.000471466	0.000292834	0.000302884	0.000119728		0.541113	1.20683	1.66032	1.58817	1.11885	1.22306	0.447402
			sum	0.0265775	0.0216461	0.0207836	0.0296861	0.0261726	0.0249732	0.00370292		100	100	100	100	100
sample run																	mol%
PS	PS Lotus Root -P myc			104.4	99.5	103.6	103.4	100.7	mg
ram1 LORE1		PS		7.1 a	7.2 a	7.3 a	7.4 a	7.5 a	Mean	StdDev							Mean	StdDev
		32:2	732.482	0.000303108	0.000171663	0.000214982	0.000401607	0.00046445	0.000311162	0.000122936		0.988284	0.67962	0.926123	1.76393	1.80123	1.23184	0.516007
		32:1	734.497	0.000240912	7.23672e-05	6.14775e-05	0.00012654	0.000142051	0.000128669	7.15307e-05		0.785494	0.286504	0.264839	0.555786	0.550903	0.488705	0.216479
		32:0	736.513	-1.95861e-05	5.15387e-05	2.40932e-05	0.00037391	9.58078e-05	0.000105153	0.000155983		-0.0638606	0.204043	0.103791	1.64228	0.371561	0.451564	0.684122
		34:4	756.482	0.000431326	0.000328702	0.000513237	0.000692768	0.000365728	0.000466352	0.000144708		1.40634	1.30134	2.21097	3.04276	1.41836	1.87596	0.747293
		34:3	758.497	0.000980036	0.000743141	0.0005894	0.000590433	0.000755667	0.000731736	0.000160142		3.19541	2.94212	2.53908	2.59329	2.93062	2.84011	0.272203
		34:2	760.513	0.00197273	0.00170826	0.00090304	0.00101203	0.00122317	0.00136385	0.000459694		6.43211	6.76307	3.89021	4.44502	4.7437	5.25482	1.26886
		34:1	762.529	0.000617906	0.00028122	0.000737169	0.000527835	0.000621366	0.000557099	0.000171186		2.01469	1.11336	3.17565	2.31835	2.40978	2.20637	0.745793
		34:0	764.544	3.70366e-05	0.000249841	-2.18778e-05	0.000463544	0.000367195	0.000219148	0.000208475		0.120758	0.989128	-0.0942473	2.03597	1.42406	0.895133	0.890033
		36:6	780.482	0.000240597	0.000265474	0.000205333	0.000605507	0.000323017	0.000327986	0.000160959		0.784467	1.05102	0.884554	2.6595	1.25273	1.32645	0.76605
		36:5	782.497	0.000590285	0.000622895	0.000433262	0.000640203	0.000555701	0.000568469	8.22009e-05		1.92463	2.46607	1.86645	2.81189	2.15512	2.24483	0.395049
		36:4	784.513	0.000356495	0.000450974	0.000725126	0.000347147	9.28335e-05	0.000394515	0.000227592		1.16235	1.78542	3.12377	1.52473	0.360026	1.59126	1.01126
		36:3	786.529	0.000544953	0.000229325	0.000279876	0.00034394	0.000130435	0.000305706	0.000154856		1.77682	0.907907	1.20568	1.51065	0.505852	1.18138	0.49867
		36:2	788.544	0.000193657	0.000476769	0.00045106	0.000220068	0.0001911	0.000306531	0.000144404		0.631422	1.88755	1.94312	0.96658	0.741124	1.23396	0.63394
		36:1	790.56	4.89345e-05	4.41781e-05	6.36175e-05	0.000101098	0.000279266	0.000107419	9.86277e-05		0.159551	0.174903	0.274058	0.444043	1.08305	0.427121	0.383784
		36:0	792.575	0.000127313	0.000343297	0.000208211	0.000275426	0.000188294	0.000228508	8.31375e-05		0.415106	1.35913	0.896951	1.20972	0.730241	0.922229	0.376896
		38:6	808.513	0.000577059	0.000617792	0.000419451	0.000911378	0.000477128	0.000600562	0.000190718		1.88151	2.44586	1.80695	4.00294	1.8504	2.39753	0.934625
		38:5	810.529	0.000353321	0.000492788	0.000254179	0.000471699	0.00023966	0.00036233	0.000118117		1.152	1.95097	1.09498	2.07179	0.929449	1.43984	0.529833
		38:4	812.544	0.000670027	0.000356943	0.000448734	0.00015188	0.000285345	0.000382586	0.000193866		2.18463	1.41315	1.9331	0.667084	1.10662	1.46092	0.61333
		40:10	828.482	0.0002807	0.000225513	0.000250632	0.000533155	0.000162409	0.000290482	0.000142476		0.915226	0.892816	1.0797	2.34172	0.629855	1.17186	0.673527
		40:9	830.497	0.00092354	0.000723106	0.000685802	0.000233638	0.00054269	0.000621755	0.000256093		3.01121	2.8628	2.95437	1.02618	2.10466	2.39184	0.846958
		40:8	832.513	-2.59291e-06	0.000160614	0.000192519	0.000398783	0.000481789	0.000246222	0.000194222		-0.00845421	0.635875	0.829354	1.75153	1.86847	1.01536	0.790024
		40:7	834.529	0.00267979	0.0031155	0.002424	0.00264828	0.00506813	0.00318714	0.00108091		8.73746	12.3344	10.4423	11.6318	19.6552	12.5602	4.19377
		40:6	836.544	0.000413522	0.000112444	0.000834808	0.000439395	0.000594579	0.00047895	0.000264658		1.34829	0.445171	3.59627	1.92991	2.30589	1.92511	1.16841
		40:5	838.56	0.000328909	0.000410006	0.000130222	0.000250426	0.000192615	0.000262436	0.000110335		1.07241	1.62323	0.560985	1.09992	0.747	1.02071	0.40566
		40:4	840.575	5.79244e-05	0.000118571	0.000175249	8.6937e-05	2.2555e-05	9.22472e-05	5.84069e-05		0.188863	0.469427	0.754955	0.381844	0.0874728	0.376512	0.260113
		40:3	842.591	0.00128946	0.000873159	0.00104022	0.000534507	0.000880449	0.000923559	0.000275343		4.2043	3.45687	4.48116	2.34765	3.41455	3.58091	0.831122
		40:2	844.607	0.00236139	0.00163002	0.00142125	0.00115114	0.00191651	0.00169606	0.000465854		7.69932	6.45332	6.12259	5.05602	7.43262	6.55277	1.06347
		40:1	846.622	0.00100883	0.000401258	0.000488127	0.00060472	9.14754e-05	0.000518883	0.000333496		3.28931	1.5886	2.1028	2.65604	0.354759	1.9983	1.11572
		42:8	860.544	0.00112151	0.000665451	0.000790882	0.000466964	0.000544807	0.000717923	0.00025686		3.65669	2.63454	3.40704	2.05099	2.11287	2.77243	0.734703
		42:7	862.56	0.000799442	0.000353074	0.000354677	0.000407863	0.000224391	0.000427889	0.000218416		2.60659	1.39783	1.52791	1.79141	0.870232	1.6388	0.636584
		42:6	864.575	0.000452308	0.000190922	0.000129685	0.000253684	0.000125216	0.000230363	0.000134676		1.47475	0.755868	0.558672	1.11423	0.485612	0.877826	0.41315
		42:5	866.591	4.22439e-05	0.000335374	0.000237777	0.000355551	0.000394041	0.000272997	0.000141284		0.137737	1.32776	1.02432	1.56164	1.52817	1.11593	0.587096
		42:4	868.607	0.000418837	0.000486419	0.000387236	0.000607966	0.000398352	0.000459762	9.13525e-05		1.36562	1.92575	1.66817	2.6703	1.54489	1.83495	0.509479
		42:3	870.622	0.00305997	0.0026698	0.00257674	0.00147239	0.00287568	0.00253092	0.000620609		9.97705	10.5698	11.1003	6.46702	11.1524	9.85334	1.95183
		42:2	872.638	0.0051095	0.00370471	0.00365843	0.00256476	0.00309754	0.00362699	0.000950461		16.6596	14.6671	15.7601	11.2649	12.0129	14.0729	2.34622
		44:6	892.607	0.00068246	0.000642642	0.000261293	0.000640215	0.000432297	0.000531781	0.000180148		2.22517	2.54424	1.12563	2.81194	1.67653	2.0767	0.679319
		44:5	894.622	0.000689361	0.000638714	0.000498213	0.000547142	0.000849808	0.000644648	0.000137		2.24767	2.52869	2.14625	2.40315	3.29572	2.5243	0.455312
		44:4	896.638	0.000686862	0.000294195	0.000165039	0.000313163	9.1632e-05	0.000310178	0.000229665		2.23952	1.16473	0.71097	1.37547	0.355367	1.16921	0.717714
			sum	0.0306701	0.0252587	0.0232132	0.0227677	0.0257852	0.025539	0.00314471		100	100	100	100	100
sample run																	mol%
PS	PS Lotus Root -P myc			102.2	105.5	103.4	102.1	99.4	mg
dis-1		PS		4.1 a	4.2 a	4.3 a	4.4 a	4.5 a	Mean	StdDev							Mean	StdDev
		32:2	732.482	0.000223066	0.000475348	#DIV/0!	0.000121947	0.000283196	0.000275889	0.00014869		0.785705	1.22664	#DIV/0!	0.361516	0.92998	0.825959	0.359949
		32:1	734.497	8.46554e-05	0.000149335	#DIV/0!	0.000246143	0.000112535	0.000148167	7.04841e-05		0.298182	0.385359	#DIV/0!	0.729696	0.36955	0.445697	0.193094
		32:0	736.513	8.92566e-05	6.60098e-05	#DIV/0!	3.51102e-05	0.000263584	0.00011349	0.000102491		0.314389	0.170338	#DIV/0!	0.104085	0.865576	0.363597	0.345977
		34:4	756.482	0.000546206	0.000603707	#DIV/0!	0.000402502	0.000493203	0.000511404	8.54832e-05		1.9239	1.55787	#DIV/0!	1.19322	1.61961	1.57365	0.299867
		34:3	758.497	0.000891617	0.00127813	#DIV/0!	0.000719544	0.00136241	0.00106293	0.00030728		3.14054	3.29822	#DIV/0!	2.1331	4.47398	3.26146	0.959055
		34:2	760.513	0.000858601	0.00157247	#DIV/0!	0.00179354	0.00143466	0.00141482	0.000399189		3.02425	4.05776	#DIV/0!	5.31699	4.71123	4.27756	0.981084
		34:1	762.529	0.000349725	0.000668853	#DIV/0!	0.000716254	0.000350686	0.000521379	0.0001986		1.23184	1.72597	#DIV/0!	2.12335	1.15161	1.55819	0.454377
		34:0	764.544	0.000118382	0.000239018	#DIV/0!	3.45454e-05	0.000255152	0.000161774	0.000104493		0.416977	0.616787	#DIV/0!	0.102411	0.837885	0.493515	0.312307
		36:6	780.482	0.000197536	0.000225391	#DIV/0!	0.000216818	0.000302367	0.000235528	4.6057e-05		0.695782	0.581622	#DIV/0!	0.642761	0.992936	0.728275	0.182502
		36:5	782.497	0.000729828	0.000996826	#DIV/0!	0.000828409	0.000810955	0.000841505	0.000112103		2.57067	2.57231	#DIV/0!	2.45584	2.66307	2.56547	0.0848912
		36:4	784.513	0.0010951	0.000782534	#DIV/0!	0.000393421	0.000549309	0.000705092	0.00030524		3.85729	2.01933	#DIV/0!	1.16631	1.80386	2.2117	1.1553
		36:3	786.529	0.00102626	0.000853211	#DIV/0!	0.000767556	0.000782509	0.000857385	0.000118621		3.61481	2.20171	#DIV/0!	2.27544	2.56966	2.6654	0.65259
		36:2	788.544	0.000299477	0.000941879	#DIV/0!	0.000571075	0.000676034	0.000622116	0.000265742		1.05485	2.43052	#DIV/0!	1.69297	2.22001	1.84959	0.613958
		36:1	790.56	6.15018e-05	0.000177331	#DIV/0!	0.000255581	8.60462e-05	0.000145115	8.89213e-05		0.216628	0.457601	#DIV/0!	0.757677	0.282565	0.428618	0.241793
		36:0	792.575	0.000165149	0.000225908	#DIV/0!	0.000585505	0.000239796	0.000304089	0.00019039		0.581703	0.582955	#DIV/0!	1.73574	0.787459	0.921965	0.551069
		38:6	808.513	0.00101246	0.0017954	#DIV/0!	0.00137689	0.000800844	0.0012464	0.000436528		3.5662	4.63302	#DIV/0!	4.08181	2.62987	3.72772	0.851726
		38:5	810.529	0.000433572	0.00125281	#DIV/0!	0.000917216	0.000730446	0.000833511	0.000343216		1.52717	3.23287	#DIV/0!	2.71911	2.39869	2.46946	0.716017
		38:4	812.544	0.000562595	0.00135428	#DIV/0!	0.000864149	0.000521194	0.000825555	0.000384199		1.98163	3.49473	#DIV/0!	2.56179	1.71153	2.43742	0.789096
		40:10	828.482	0.00037666	0.000601767	#DIV/0!	0.00041346	0.000427952	0.00045496	0.000100225		1.32671	1.55286	#DIV/0!	1.22571	1.40534	1.37765	0.138016
		40:9	830.497	0.000634814	0.000453559	#DIV/0!	0.000955779	0.000501073	0.000636306	0.000226384		2.23601	1.17041	#DIV/0!	2.83343	1.64546	1.97133	0.721326
		40:8	832.513	0.000299627	0.000469252	#DIV/0!	0.000447608	0.000223415	0.000359976	0.000118197		1.05538	1.2109	#DIV/0!	1.32694	0.733667	1.08172	0.257331
		40:7	834.529	0.00369877	0.00505322	#DIV/0!	0.00410829	0.00333423	0.00404863	0.000740616		13.0282	13.0398	#DIV/0!	12.1791	10.9492	12.2991	0.986057
		40:6	836.544	0.000635125	0.000483358	#DIV/0!	0.000198056	0.000489097	0.000451409	0.000182921		2.2371	1.2473	#DIV/0!	0.587142	1.60613	1.41942	0.689389
		40:5	838.56	0.000130929	0.000366722	#DIV/0!	0.000248612	0.000184334	0.000232649	0.000101508		0.46117	0.946325	#DIV/0!	0.737017	0.60533	0.68746	0.20609
		40:4	840.575	8.17758e-05	0.000286746	#DIV/0!	0.000140623	0.00016595	0.000168773	8.61907e-05		0.288039	0.739947	#DIV/0!	0.416879	0.544957	0.497455	0.192706
		40:3	842.591	0.00143259	0.00124232	#DIV/0!	0.00102972	0.00100442	0.00117726	0.000200888		5.04602	3.2058	#DIV/0!	3.05263	3.29838	3.6507	0.935711
		40:2	844.607	0.0016845	0.00223957	#DIV/0!	0.00214203	0.00168323	0.00193733	0.000295379		5.93331	5.77921	#DIV/0!	6.35009	5.52749	5.89753	0.344973
		40:1	846.622	0.000548939	0.000650349	#DIV/0!	0.000442344	0.000922017	0.000640912	0.000205749		1.93353	1.67822	#DIV/0!	1.31134	3.02779	1.98772	0.738908
		42:8	860.544	0.000423542	0.000648977	#DIV/0!	0.000784131	0.000452712	0.00057734	0.000170372		1.49184	1.67468	#DIV/0!	2.32457	1.48665	1.74444	0.39652
		42:7	862.56	0.000482302	0.000542223	#DIV/0!	0.000328485	0.000355593	0.000427151	0.00010188		1.69881	1.39921	#DIV/0!	0.9738	1.16772	1.30989	0.312199
		42:6	864.575	0.000157616	0.000260098	#DIV/0!	0.000195161	0.000195686	0.00020214	4.25518e-05		0.555169	0.671183	#DIV/0!	0.578559	0.642609	0.61188	0.0541219
		42:5	866.591	4.93176e-05	0.000186174	#DIV/0!	0.000385385	0.000115741	0.000184154	0.000145326		0.173711	0.48042	#DIV/0!	1.14248	0.38008	0.544174	0.418811
		42:4	868.607	0.000231516	0.00055347	#DIV/0!	0.000439992	0.000475691	0.000425167	0.000137519		0.81547	1.42823	#DIV/0!	1.30437	1.56211	1.27754	0.325532
		42:3	870.622	0.00289754	0.00390777	#DIV/0!	0.00257396	0.00275279	0.00303302	0.000598		10.206	10.084	#DIV/0!	7.63056	9.03982	9.24009	1.19385
		42:2	872.638	0.00442676	0.00473524	#DIV/0!	0.00573896	0.00529493	0.00504897	0.000583711		15.5924	12.2193	#DIV/0!	17.0133	17.3879	15.5532	2.35332
		44:6	892.607	0.00084805	0.000582096	#DIV/0!	0.000784397	0.00101179	0.000806583	0.000177685		2.98709	1.5021	#DIV/0!	2.32536	3.32258	2.53428	0.803223
		44:5	894.622	0.000292294	0.00124172	#DIV/0!	0.000896696	0.000547843	0.000744638	0.000413744		1.02955	3.20425	#DIV/0!	2.65828	1.79905	2.17278	0.956781
		44:4	896.638	0.000312872	0.000589126	#DIV/0!	0.000632348	0.00025846	0.000448201	0.000189812		1.10203	1.52024	#DIV/0!	1.87461	0.848749	1.33641	0.453211
			sum	0.0283905	0.0387522	#DIV/0!	0.0337322	0.0304519	0.0328317	0.00451851		100	100	#DIV/0!	100	100
sample run																	mol%
PS	PS Lotus Root -P myc			102.4	102.8	103.3	101.7	103.9	mg
dis-4		PS		5.1 a	5.2 a	5.3 a	5.4 a	5.5 a	Mean	StdDev							Mean	StdDev
		32:2	732.482	0.000337929	0.000583346	0.000673176	0.000863281	0.000479493	0.000587445	0.000198345		0.855478	2.06975	1.94525	2.69713	1.39994	1.79351	0.698331
		32:1	734.497	2.16042e-05	0.000115845	5.39937e-05	-2.10808e-05	0.000231567	8.03858e-05	9.81839e-05		0.0546917	0.411026	0.156023	-0.0658621	0.676089	0.246394	0.297558
		32:0	736.513	0.000146335	2.72244e-05	5.26077e-05	7.50008e-05	9.32392e-05	7.88813e-05	4.50829e-05		0.37045	0.096594	0.152018	0.234323	0.272224	0.225122	0.106404
		34:4	756.482	0.000471569	0.000207481	0.000491693	0.000439592	0.000398464	0.00040176	0.000114179		1.19379	0.736158	1.42082	1.37341	1.16337	1.17751	0.270571
		34:3	758.497	0.00155488	0.000969034	0.00100359	0.000389982	0.00056623	0.000896743	0.000451617		3.93622	3.4382	2.90004	1.21841	1.65318	2.62921	1.15964
		34:2	760.513	0.00165209	0.0013123	0.00150509	0.00146996	0.00194659	0.00157721	0.000239233		4.18231	4.65613	4.34919	4.59255	5.68332	4.6927	0.585487
		34:1	762.529	0.000829819	0.000501815	0.000111411	0.000195894	0.000540572	0.000435902	0.000288691		2.10071	1.78047	0.321941	0.612026	1.57827	1.27868	0.770885
		34:0	764.544	0.000300694	0.00023364	0.000188626	0.000161023	0.000387685	0.000254334	9.1357e-05		0.761216	0.828972	0.545066	0.503081	1.1319	0.754046	0.252533
		36:6	780.482	0.00025186	0.000525928	0.000115027	0.000189827	0.000258266	0.000268182	0.000155237		0.637592	1.86603	0.33239	0.593073	0.75404	0.836625	0.595751
		36:5	782.497	0.00155469	0.000941527	0.000906853	0.00108432	0.000903354	0.00107815	0.000276447		3.93575	3.3406	2.6205	3.38773	2.63746	3.18441	0.558433
		36:4	784.513	0.00117773	0.000589294	0.00145178	0.000914659	0.00110458	0.00104761	0.000320648		2.98145	2.09085	4.19516	2.85765	3.22496	3.07001	0.758561
		36:3	786.529	0.00109287	0.00120984	0.00122066	0.00115298	0.00108609	0.00115249	6.30481e-05		2.76662	4.2926	3.52729	3.60224	3.17098	3.47195	0.566034
		36:2	788.544	0.000333962	0.0001957	0.000575952	0.000553193	0.000311148	0.000393991	0.0001645		0.845433	0.694355	1.66431	1.72833	0.908438	1.16817	0.488889
		36:1	790.56	0.000362258	-1.41091e-06	2.24114e-05	0.000256802	3.5633e-05	0.000135139	0.000164043		0.917067	-0.00500599	0.0647612	0.802322	0.104035	0.376636	0.444551
		36:0	792.575	0.000168915	0.000167909	8.39614e-05	0.00010281	0.000317664	0.000168252	9.18041e-05		0.427612	0.595751	0.24262	0.321208	0.92746	0.50293	0.271707
		38:6	808.513	0.00128662	0.00115675	0.00106531	0.000853924	0.00137364	0.00114725	0.00020219		3.25712	4.10423	3.07838	2.6679	4.01052	3.42363	0.617599
		38:5	810.529	0.00186894	0.000472735	0.00065047	0.000989714	0.000925407	0.000981453	0.000538327		4.73127	1.6773	1.87964	3.09214	2.70185	2.81644	1.21768
		38:4	812.544	0.00114152	0.000880261	0.000742673	0.00174178	0.00177648	0.00125654	0.000480798		2.88979	3.12323	2.14607	5.4418	5.18666	3.75751	1.46895
		40:10	828.482	0.000526185	0.000393961	0.000262379	0.00031855	0.00030524	0.000361263	0.000103694		1.33205	1.3978	0.758185	0.99524	0.891189	1.07489	0.278745
		40:9	830.497	0.00112461	0.000516904	0.000751913	0.000599936	0.000418476	0.000682368	0.000275785		2.84699	1.83401	2.17277	1.87437	1.22179	1.98999	0.590693
		40:8	832.513	0.000643913	0.000342923	0.000255716	0.000311012	0.000302889	0.000371291	0.000155561		1.63008	1.21671	0.738933	0.971688	0.884323	1.08835	0.349027
		40:7	834.529	0.00361393	0.00272798	0.004522	0.00442275	0.00310257	0.00367785	0.000791321		9.14877	9.67905	13.067	13.8179	9.05835	10.9542	2.29917
		40:6	836.544	0.000346758	0.000924671	0.000284733	0.000676235	0.000486024	0.000543684	0.000260711		0.877827	3.2808	0.822781	2.11274	1.41901	1.70263	1.02392
		40:5	838.56	0.000253711	0.000254028	0.000308088	0.000612993	0.000294426	0.000344649	0.000151945		0.642278	0.901308	0.890268	1.91516	0.859615	1.04173	0.499567
		40:4	840.575	0.000190969	0.000125551	0.000100689	0.000236901	0.000340816	0.000198985	9.57504e-05		0.483442	0.445464	0.290957	0.740143	0.995056	0.591012	0.277615
		40:3	842.591	0.0015587	0.000547319	0.00086099	0.00104484	0.000739196	0.000950211	0.000385366		3.9459	1.94192	2.48797	3.26438	2.15818	2.75967	0.831596
		40:2	844.607	0.00181714	0.00151246	0.00278121	0.00164579	0.0026435	0.00208002	0.00058927		4.60013	5.36631	8.03674	5.14191	7.71803	6.17262	1.58497
		40:1	846.622	0.00118239	0.00072475	0.000967436	0.000753865	0.000495361	0.00082476	0.000260666		2.99325	2.57146	2.79556	2.35528	1.44627	2.43237	0.600871
		42:8	860.544	0.0017619	0.000724465	0.00104586	0.00108623	0.00101993	0.00112768	0.000382376		4.46031	2.57045	3.02217	3.39368	2.97782	3.28488	0.718886
		42:7	862.56	0.000207163	0.000301096	0.00019719	0.00025635	0.000301661	0.000252692	4.97685e-05		0.524439	1.06831	0.569813	0.800909	0.880738	0.768842	0.225042
		42:6	864.575	0.00026499	0.000217405	0.000183664	2.74749e-05	0.00011983	0.000162673	9.22214e-05		0.670831	0.771368	0.530725	0.0858391	0.349858	0.481724	0.272107
		42:5	866.591	9.33358e-05	3.42079e-05	0.000178166	0.000227	9.1801e-05	0.000124902	7.67767e-05		0.236282	0.121372	0.514839	0.709212	0.268025	0.369946	0.23777
		42:4	868.607	0.000469662	0.000361005	0.000856335	0.000440414	0.000466886	0.00051886	0.000193703		1.18896	1.28087	2.47452	1.37598	1.36313	1.53669	0.529582
		42:3	870.622	0.00287443	0.00239381	0.00213634	0.00170144	0.00212106	0.00224542	0.000430394		7.2767	8.49341	6.17331	5.31576	6.1927	6.69038	1.22467
		42:2	872.638	0.00489542	0.00401468	0.00445644	0.00372217	0.00537618	0.00449298	0.000664502		12.3929	14.2443	12.8776	11.6291	15.6965	13.3681	1.61282
		44:6	892.607	0.000737042	0.000678548	0.0014125	0.00076043	0.0010206	0.000921824	0.000304095		1.86584	2.40753	4.08164	2.37579	2.97977	2.74212	0.846287
		44:5	894.622	0.00174398	0.000830747	0.00139482	0.000809435	0.000965444	0.00114889	0.000407651		4.41494	2.94755	4.03055	2.5289	2.81874	3.34814	0.823963
		44:4	896.638	0.000641318	0.000468628	0.000734398	0.000939912	0.00090295	0.000737441	0.000193582		1.62351	1.66272	2.12216	2.93655	2.63628	2.19624	0.583058
			sum	0.0395018	0.0281844	0.0346061	0.0320074	0.0342509	0.0337101	0.00412531		100	100	100	100	100
sample run																	mol%
PS	PS Lotus Root -P myc			103.9	104.2	102.7	103.6	103.9	mg
ram2-EMS		PS		8.1 a	8.2 a	8.3 a	8.4 a	8.5 a	Mean	StdDev							Mean	StdDev
		32:2	732.482	0.000337778	0.00034476	0.000448575	0.000632752	0.000402311	0.000433235	0.000120352		1.43468	1.78555	2.32698	2.96254	1.38308	1.97857	0.66657
		32:1	734.497	0.000151381	0.000148744	2.14872e-05	6.57429e-05	0.000479228	0.000173317	0.000179785		0.642976	0.770364	0.111465	0.307808	1.64751	0.696024	0.592891
		32:0	736.513	0.000202502	9.01e-05	0.000110764	0.000148141	2.66404e-05	0.000115629	6.5571e-05		0.860107	0.466639	0.574589	0.693593	0.0915851	0.537303	0.288824
		34:4	756.482	0.000294601	0.000247133	0.000296212	0.000455399	0.000374214	0.000333512	8.19751e-05		1.25129	1.27993	1.5366	2.13217	1.28648	1.4973	0.373102
		34:3	758.497	0.000445257	0.000616349	0.000616949	0.000390007	0.00121209	0.000656131	0.000326918		1.89119	3.19215	3.20042	1.82601	4.16698	2.85535	0.992726
		34:2	760.513	0.00121924	0.000787069	0.000768839	0.00125383	0.00102059	0.00100991	0.000229785		5.17861	4.07633	3.98835	5.87042	3.50863	4.52447	0.969497
		34:1	762.529	0.000385377	0.000270972	0.000329682	0.000197461	0.000672568	0.000371212	0.000182331		1.63685	1.4034	1.71023	0.924512	2.31218	1.59743	0.503886
		34:0	764.544	0.000205177	0.000144725	0.000369367	0.000299327	0.000168754	0.00023747	9.43257e-05		0.871468	0.74955	1.91609	1.40145	0.580149	1.10374	0.548199
		36:6	780.482	0.000195569	7.28359e-05	2.74378e-05	0.000131323	0.000406083	0.00016665	0.000147981		0.830663	0.377226	0.142334	0.614852	1.39605	0.672224	0.479614
		36:5	782.497	0.000640261	0.00037667	0.000596686	0.000345033	0.00108998	0.000609726	0.000298381		2.71945	1.95082	3.0953	1.61544	3.74717	2.62564	0.860683
		36:4	784.513	0.000496795	0.000689132	0.00038331	0.000387478	0.000650365	0.000521416	0.000143505		2.11009	3.5691	1.98842	1.81417	2.23585	2.34352	0.702571
		36:3	786.529	0.000356453	0.000132114	0.000113852	0.000464211	0.000226645	0.000258655	0.000149852		1.514	0.684234	0.590606	2.17343	0.779169	1.14829	0.679571
		36:2	788.544	0.000451882	0.000410017	0.000160663	0.000231727	0.000508647	0.000352587	0.000149126		1.91933	2.12353	0.833438	1.08494	1.74864	1.54198	0.555475
		36:1	790.56	0.000241286	0.00025892	4.19595e-05	7.90163e-05	0.000225599	0.000169356	0.000100933		1.02484	1.34098	0.217665	0.369954	0.775573	0.745802	0.461836
		36:0	792.575	0.000515798	0.000113359	0.000111265	0.00022223	0.000201014	0.000232733	0.000166017		2.1908	0.587098	0.577189	1.04048	0.691052	1.01732	0.682433
		38:6	808.513	0.000575454	0.000273669	0.000508433	0.000602027	0.000999993	0.000591915	0.000262274		2.44419	1.41737	2.63749	2.81869	3.43781	2.55111	0.735205
		38:5	810.529	0.000194804	0.000239778	0.000216264	0.00012579	0.000354511	0.000226229	8.33885e-05		0.827413	1.24184	1.12187	0.588949	1.21875	0.999764	0.282816
		38:4	812.544	0.000506965	0.000516271	0.000238864	0.000362293	0.00046347	0.000417573	0.000117081		2.15329	2.67383	1.23911	1.69625	1.59333	1.87116	0.554785
		40:10	828.482	0.000449234	0.000187452	6.16468e-05	0.000233731	0.000599909	0.000306395	0.00021557		1.90808	0.970837	0.319793	1.09433	2.06239	1.27108	0.717334
		40:9	830.497	0.000506275	0.000551529	0.000600414	0.000349455	0.000422666	0.000486068	0.000100562		2.15036	2.85644	3.11464	1.63615	1.45306	2.24213	0.730911
		40:8	832.513	4.1267e-05	2.75685e-05	0.000128876	0.000147566	0.000249919	0.000119039	9.00771e-05		0.175278	0.14278	0.668545	0.690904	0.85918	0.507337	0.32659
		40:7	834.529	0.00419475	0.00359276	0.00326556	0.00446395	0.00459388	0.00402218	0.000571985		17.8168	18.6073	16.9401	20.9002	15.793	18.0115	1.92399
		40:6	836.544	0.000137396	7.73838e-05	0.000145335	0.00022564	0.00026694	0.000170539	7.54005e-05		0.583578	0.40078	0.753924	1.05645	0.917696	0.742485	0.260487
		40:5	838.56	0.000208297	9.71279e-06	0.000305117	0.000214402	0.000378702	0.000223246	0.000138535		0.884722	0.0503037	1.58279	1.00383	1.30191	0.964712	0.578748
		40:4	840.575	0.000137046	0.000174296	4.24975e-05	0.000159394	0.000191577	0.000140962	5.85735e-05		0.582089	0.902701	0.220456	0.746283	0.65861	0.622028	0.25417
		40:3	842.591	0.0004649	0.000565598	0.000439477	0.000600183	0.000780648	0.000570161	0.000135448		1.97462	2.9293	2.27978	2.81005	2.68374	2.5355	0.397621
		40:2	844.607	0.00183746	0.000877685	0.000992976	0.000827291	0.00208041	0.00132316	0.000589764		7.80442	4.54563	5.15106	3.87337	7.15211	5.70532	1.69614
		40:1	846.622	0.000369373	0.000459339	0.000750862	0.000501444	0.000327692	0.000481742	0.000165585		1.56888	2.37897	3.89509	2.34776	1.12655	2.26345	1.05566
		42:8	860.544	0.000239107	0.00023421	0.000418837	0.000354857	0.000413516	0.000332105	9.06917e-05		1.01558	1.213	2.17272	1.66144	1.4216	1.49687	0.447698
		42:7	862.56	0.000257163	0.000263218	0.000134791	0.000497819	0.00048892	0.000328382	0.00015912		1.09228	1.36324	0.699229	2.33078	1.68082	1.43327	0.617822
		42:6	864.575	0.000228983	0.000200332	0.000251199	0.000288017	0.000304012	0.000254509	4.23411e-05		0.972583	1.03754	1.3031	1.34849	1.04514	1.14137	0.171453
		42:5	866.591	5.65888e-05	6.63652e-05	0.000333468	0.000159709	0.000191831	0.000161592	0.00011242		0.240355	0.343713	1.72986	0.747757	0.659482	0.744234	0.590121
		42:4	868.607	0.000355764	0.00033348	0.000333997	0.000669222	0.000559821	0.000450457	0.000154945		1.51107	1.72713	1.73261	3.13329	1.92457	2.00574	0.647086
		42:3	870.622	0.00254168	0.00238574	0.00163868	0.00196868	0.00223256	0.00215347	0.000357096		10.7955	12.356	8.50063	9.21734	7.67516	9.70894	1.87255
		42:2	872.638	0.00248836	0.00273011	0.00261883	0.00199137	0.00312155	0.00259004	0.000409784		10.5691	14.1396	13.5851	9.32358	10.7314	11.6697	2.08359
		44:6	892.607	0.000999165	0.000282653	0.000627094	0.000680349	0.000979707	0.000713794	0.000294391		4.24386	1.46389	3.25305	3.18539	3.36807	3.10285	1.01091
		44:5	894.622	0.00055376	0.000404993	0.000437736	0.000482259	0.000569105	0.000489571	7.13086e-05		2.35204	2.09751	2.27076	2.25793	1.95649	2.18695	0.158454
		44:4	896.638	6.06373e-05	0.00015126	0.000389133	0.000149308	0.000852013	0.00032047	0.000321206		0.257551	0.783395	2.01862	0.699057	2.92908	1.33754	1.10431
			sum	0.0235438	0.0193083	0.0192771	0.0213584	0.0290881	0.0225151	0.00407334		100	100	100	100	100
sample run																	mol%
PS	PS Lotus Root -P myc			61	55	60	54	60	mg
ram2 LORE1		PS		9.1 a	9.2 a	9.3 a	9.4 a	9.5 a	Mean	StdDev							Mean	StdDev
		32:2	732.482	0.000961519	0.00127018	0.000307606	0.000607881	0.000515062	0.000732449	0.00038239		3.00063	3.80541	0.703265	1.41793	2.23649	2.23274	1.23148
		32:1	734.497	6.65717e-05	0.000152378	3.75332e-05	0.000172872	9.1598e-05	0.000104191	5.71317e-05		0.207751	0.45652	0.0858105	0.403236	0.397734	0.31021	0.156982
		32:0	736.513	9.29679e-05	4.5682e-05	0.000546545	7.64504e-05	2.64336e-05	0.000157616	0.000218958		0.290126	0.136862	1.24954	0.178326	0.114779	0.393927	0.483047
		34:4	756.482	0.000775306	0.000821503	0.000965428	0.00151201	0.000624483	0.000939747	0.000342259		2.41951	2.4612	2.20721	3.52688	2.71161	2.66528	0.513902
		34:3	758.497	0.00157532	0.000643861	0.00113249	0.00186237	0.000187709	0.00108035	0.00067945		4.91614	1.92899	2.58915	4.34412	0.815064	2.91869	1.69816
		34:2	760.513	0.00154378	0.00128809	0.0023866	0.00049423	0.000745451	0.00129163	0.000741065		4.81769	3.85908	5.45637	1.15283	3.23688	3.70457	1.66297
		34:1	762.529	0.000641188	-3.06541e-05	0.000518767	0.000860064	0.000772198	0.000552313	0.00035069		2.00096	-0.0918389	1.18603	2.00616	3.35301	1.69087	1.26404
		34:0	764.544	0.000534801	0.00014376	0.000433768	3.73824e-05	0.000132374	0.000256417	0.000215061		1.66896	0.4307	0.991704	0.0871971	0.574791	0.750671	0.607221
		36:6	780.482	0.000155486	4.13173e-05	0.000334562	0.0010291	0.000369673	0.000386027	0.000383545		0.485227	0.123785	0.764894	2.40044	1.60518	1.07591	0.920148
		36:5	782.497	0.00146772	0.00131021	0.0019627	0.00200362	0.000652961	0.00147944	0.000552301		4.58034	3.92536	4.48723	4.67358	2.83527	4.10036	0.764806
		36:4	784.513	0.000506632	0.00117806	0.000693994	0.000724598	2.0018e-05	0.00062466	0.000418499		1.58105	3.52942	1.58664	1.69018	0.0869215	1.69484	1.22227
		36:3	786.529	0.000506026	0.000165899	0.000512983	0.000546801	0.000300866	0.000406515	0.000165813		1.57916	0.49703	1.17281	1.27545	1.30641	1.16617	0.403102
		36:2	788.544	0.000805184	0.000865063	0.00112156	0.00105713	0.000357214	0.00084123	0.000300556		2.51275	2.59171	2.56417	2.46583	1.55108	2.33711	0.442049
		36:1	790.56	-7.93911e-05	0.000224756	0.000453808	8.66527e-05	3.70813e-05	0.000144581	0.000204404		-0.247757	0.673362	1.03752	0.202124	0.161013	0.365252	0.49774
		36:0	792.575	0.000191019	0.000558668	8.73325e-05	0.000124197	0.000204603	0.000233164	0.000188206		0.596115	1.67375	0.199664	0.289697	0.888419	0.72953	0.593467
		38:6	808.513	0.00129871	0.00097161	0.0012306	0.00130793	0.000706569	0.00110308	0.000260289		4.05291	2.91092	2.81346	3.05085	3.06804	3.17923	0.499485
		38:5	810.529	7.42429e-05	0.00031718	0.0015219	0.00120748	0.000146172	0.000653395	0.000664651		0.231691	0.950264	3.47944	2.81654	0.634704	1.62253	1.43492
		38:4	812.544	0.000168222	0.000463873	0.000936076	0.000745456	0.000169323	0.00049659	0.000343177		0.524973	1.38975	2.14011	1.73883	0.735229	1.30578	0.675624
		40:10	828.482	0.000619852	0.000330413	0.00107965	0.000810673	0.00037477	0.000643071	0.000311838		1.93438	0.989907	2.46835	1.89095	1.62731	1.78218	0.537937
		40:9	830.497	0.000899083	0.000239522	0.000387944	0.00154605	0.000207777	0.000656076	0.000569539		2.80578	0.717602	0.886938	3.60628	0.902203	1.78376	1.33081
		40:8	832.513	0.000269087	0.000142086	0.00125786	0.000149798	0.000388918	0.000441551	0.000467354		0.839745	0.425687	2.87579	0.349415	1.68875	1.23588	1.0599
		40:7	834.529	0.00453755	0.00678918	0.00487357	0.00647971	0.00695479	0.00592696	0.00113418		14.1604	20.3402	11.1422	15.1144	30.1989	18.1912	7.48673
		40:6	836.544	0.0004915	0.000109786	0.000324269	0.000592804	-0.000125387	0.000278594	0.00029062		1.53383	0.328914	0.741361	1.38276	-0.544451	0.688483	0.843926
		40:5	838.56	0.000113345	0.000372934	0.000362583	0.000481461	1.49336e-05	0.000269051	0.000195881		0.353717	1.1173	0.828956	1.12304	0.0648442	0.697572	0.472504
		40:4	840.575	0.000439049	0.000202926	0.000279023	0.000316425	0.000263872	0.000300259	8.77108e-05		1.37015	0.607961	0.637918	0.738083	1.14578	0.899977	0.33972
		40:3	842.591	0.000577691	0.000776596	0.00208044	0.00120494	0.000239553	0.000975844	0.000709394		1.80281	2.32666	4.7564	2.81061	1.04018	2.54733	1.39855
		40:2	844.607	0.00240714	0.000959066	0.0024268	0.00166155	0.00175528	0.00184197	0.000608489		7.512	2.87334	5.54828	3.87567	7.62171	5.4862	2.12656
		40:1	846.622	0.00128575	0.00162863	0.00125754	0.00131892	0.000586782	0.00121552	0.00038189		4.01246	4.87933	2.87504	3.07647	2.54791	3.47824	0.953839
		42:8	860.544	0.000621114	0.000539391	0.000791172	0.00165527	0.000189243	0.000759238	0.000546853		1.93832	1.616	1.80882	3.86103	0.821727	2.00918	1.1224
		42:7	862.56	0.000389273	0.00050863	0.000924471	0.00120491	0.000868415	0.00077914	0.000329979		1.21481	1.52384	2.11357	2.81054	3.77081	2.28671	1.0293
		42:6	864.575	0.000232097	0.000401918	0.000412671	0.00043207	8.46674e-06	0.000297445	0.000180343		0.72431	1.20414	0.943471	1.00783	0.036764	0.783303	0.451101
		42:5	866.591	8.90513e-05	0.000609695	0.000341916	0.00017605	0.000204331	0.000284209	0.00020337		0.277904	1.82663	0.781706	0.41065	0.887239	0.836826	0.608135
		42:4	868.607	0.000874392	0.00134479	0.00122825	0.000946127	0.000942952	0.0010673	0.000206316		2.72873	4.02896	2.8081	2.20691	4.09446	3.17343	0.843446
		42:3	870.622	0.00284345	0.00274925	0.00401256	0.00357362	0.00179106	0.00299399	0.000851918		8.87361	8.23668	9.17372	8.33571	7.77707	8.47936	0.550071
		42:2	872.638	0.00292553	0.00393399	0.00488102	0.00479431	0.00128676	0.00356432	0.00149821		9.12974	11.7861	11.1592	11.1831	5.58733	9.7691	2.54441
		44:6	892.607	0.000433019	0.00035591	0.000395987	0.000515825	0.000636889	0.000467526	0.000111561		1.35133	1.0663	0.905326	1.2032	2.76548	1.45833	0.749113
		44:5	894.622	0.000715779	0.000223445	0.000829562	-7.55684e-05	2.95259e-05	0.000344548	0.000407263		2.23374	0.669434	1.89659	-0.176269	0.128206	0.95034	1.06848
		44:4	896.638	-5.12442e-06	0.000728551	0.000408165	0.000629969	0.000351253	0.000422563	0.00028498		-0.0159919	2.18272	0.933167	1.46945	1.5252	1.21891	0.820388
			sum	0.0320439	0.0333781	0.0437397	0.0428711	0.02303	0.0350126	0.00855843		100	100	100	100	100
sample run																	mol%
PS	PS Lotus Root -P myc			99.3	104.2	100.3	103.8	101	mg
MG-20 WT		PS		1.1 a	1.2 a	1.3 a	1.4 a	1.5 a	Mean	StdDev							Mean	StdDev
		32:2	732.482	0.000867054	0.000965693	0.000506914	0.000819297	0.00112816	0.000857425	0.000228815		1.18528	1.68338	0.771607	0.947567	2.09304	1.33617	0.5445
		32:1	734.497	0.000862257	0.000563478	0.000862849	0.000667224	0.000372465	0.000665654	0.000208531		1.17872	0.982247	1.3134	0.771685	0.69102	0.987414	0.263286
		32:0	736.513	0.000388324	0.000130908	0.000216917	0.000620641	0.000108241	0.000293006	0.000213678		0.530844	0.228197	0.330183	0.717809	0.200815	0.40157	0.219189
		34:4	756.482	0.00102346	0.00052914	0.000745316	0.0013514	0.000833184	0.000896499	0.00031019		1.39908	0.922389	1.13449	1.56298	1.54577	1.31294	0.277725
		34:3	758.497	0.00134407	0.00163678	0.00180282	0.00164691	0.00146466	0.00157905	0.000177701		1.83737	2.85322	2.74419	1.90475	2.71733	2.41137	0.496427
		34:2	760.513	0.00237674	0.00196455	0.00190263	0.00249005	0.00220821	0.00218844	0.000254277		3.24904	3.42458	2.89612	2.8799	4.09681	3.30929	0.498043
		34:1	762.529	0.00117577	0.000650693	0.000558177	0.00049218	0.000382608	0.000651885	0.000308728		1.60729	1.13428	0.849637	0.569237	0.709838	0.974056	0.411044
		34:0	764.544	0.000334716	0.000211228	0.000265673	0.000276496	0.000371465	0.000291915	6.24437e-05		0.457561	0.36821	0.404398	0.319784	0.689164	0.447824	0.144012
		36:6	780.482	0.000922213	0.00113109	0.000839419	0.000704846	0.000418619	0.000803239	0.000264843		1.26068	1.97171	1.27773	0.815198	0.776648	1.22039	0.482307
		36:5	782.497	0.00441951	0.00338418	0.00301497	0.00580038	0.00311232	0.00394627	0.0011769		6.04154	5.89926	4.58928	6.7085	5.77416	5.80255	0.768122
		36:4	784.513	0.00467456	0.00436988	0.00492606	0.00589082	0.00319574	0.00461141	0.00097498		6.3902	7.61751	7.49828	6.8131	5.92893	6.8496	0.719457
		36:3	786.529	0.00718468	0.00423188	0.0069473	0.00702431	0.00326632	0.0057309	0.00184304		9.82157	7.37695	10.5749	8.12405	6.05988	8.39147	1.82687
		36:2	788.544	0.00122409	0.000615559	0.000784515	0.00135309	0.00107005	0.00100946	0.000305604		1.67334	1.07303	1.19416	1.56493	1.98522	1.49814	0.369298
		36:1	790.56	0.000476107	0.000506813	9.86304e-05	0.000282983	0.00011163	0.000295233	0.000193646		0.650846	0.883469	0.150132	0.327287	0.207102	0.443767	0.313057
		36:0	792.575	0.000145931	0.000112947	0.000226498	0.000348402	0.000249153	0.000216586	9.25574e-05		0.19949	0.196887	0.344768	0.402948	0.462244	0.321268	0.11979
		38:6	808.513	0.00569265	0.0051318	0.00579779	0.00951345	0.00516311	0.00625976	0.00184367		7.78194	8.94569	8.82519	11.0029	9.57893	9.22693	1.18389
		38:5	810.529	0.00436202	0.00361671	0.00371969	0.00715578	0.00387992	0.00454683	0.00148617		5.96295	6.30461	5.66198	8.2761	7.19827	6.68078	1.06155
		38:4	812.544	0.00651735	0.00534677	0.00655737	0.00827534	0.00379743	0.00609885	0.00165715		8.90932	9.32042	9.9814	9.57094	7.04523	8.96546	1.14184
		40:10	828.482	0.00032803	0.000403423	0.000708495	0.000500699	0.000726055	0.00053334	0.000178826		0.448422	0.703242	1.07845	0.57909	1.34702	0.831244	0.37204
		40:9	830.497	0.00099068	0.000600461	0.00106626	0.00142877	0.000756357	0.000968505	0.000317156		1.35427	1.04671	1.62302	1.65246	1.40324	1.41594	0.244497
		40:8	832.513	0.00074418	0.000699245	0.00117574	0.00138403	0.00046323	0.000893285	0.000375979		1.01731	1.21891	1.78967	1.60071	0.859413	1.2972	0.390761
		40:7	834.529	0.00430258	0.00411865	0.00431689	0.00577498	0.00502264	0.00470715	0.000689585		5.8817	7.17958	6.57102	6.67913	9.31831	7.12595	1.31006
		40:6	836.544	0.00167117	0.00129794	0.00181905	0.00313263	0.000612106	0.00170658	0.000923631		2.28451	2.26256	2.76889	3.62308	1.13562	2.41493	0.90302
		40:5	838.56	0.000419648	0.000575808	0.000241447	0.000566115	0.000164418	0.000393487	0.000186624		0.573665	1.00374	0.367523	0.654747	0.305038	0.580943	0.276555
		40:4	840.575	0.000828367	0.000453441	0.000278823	0.000886449	0.000194217	0.00052826	0.000315343		1.13239	0.790433	0.424415	1.02523	0.360324	0.746559	0.346917
		40:3	842.591	0.000915466	0.000780807	0.00116236	0.00112246	0.00102584	0.00100139	0.00015589		1.25146	1.36109	1.7693	1.29819	1.9032	1.51665	0.29812
		40:2	844.607	0.00239499	0.00139721	0.00221075	0.00153026	0.00217213	0.00194107	0.000446295		3.27399	2.43559	3.36513	1.76984	4.02987	2.97488	0.880017
		40:1	846.622	0.00171283	0.000851929	0.00130638	0.00123369	0.00122112	0.00126519	0.000306511		2.34146	1.48507	1.98852	1.42684	2.26549	1.90148	0.427887
		42:8	860.544	0.00147006	0.000628292	0.00107106	0.00163389	0.000729917	0.00110664	0.000442175		2.0096	1.09523	1.63033	1.8897	1.35419	1.59581	0.376744
		42:7	862.56	0.00100582	0.000400035	0.000442341	0.000479127	0.000408092	0.000547082	0.000258344		1.37497	0.697336	0.673316	0.55414	0.757117	0.811375	0.323579
		42:6	864.575	0.000196668	0.000431452	0.000228163	0.000135681	0.000338882	0.000266169	0.000118224		0.268848	0.752102	0.347301	0.156923	0.628714	0.430778	0.250307
		42:5	866.591	0.000506172	0.000402841	0.000370561	0.000401489	0.000213622	0.000378937	0.000105674		0.691945	0.702228	0.564054	0.464347	0.396325	0.56378	0.135575
		42:4	868.607	0.00167052	0.000990903	0.000979602	0.00121023	0.000582486	0.00108675	0.000397172		2.28363	1.72733	1.49112	1.39971	1.08066	1.59649	0.448659
		42:3	870.622	0.00366164	0.00214867	0.00223223	0.00320348	0.00207045	0.0026633	0.000722948		5.00552	3.74553	3.39782	3.70503	3.84123	3.93903	0.618884
		42:2	872.638	0.00456494	0.00437705	0.00438187	0.0052096	0.00400623	0.00450794	0.000441676		6.24034	7.63001	6.66993	6.02522	7.4326	6.79962	0.710549
		44:6	892.607	0.000605221	0.000459465	0.000443853	0.000501235	0.00106866	0.000615687	0.000260924		0.827346	0.800934	0.675618	0.579709	1.98264	0.97325	0.573
		44:5	894.622	0.000602184	0.000636276	0.000637424	0.000541622	0.000344343	0.00055237	0.000122624		0.823194	1.10915	0.970264	0.626419	0.638847	0.833575	0.209502
		44:4	896.638	0.000569395	0.000612196	0.000849076	0.000873154	0.000646669	0.000710098	0.000140808		0.778371	1.06717	1.29243	1.00986	1.19974	1.06951	0.196838
			sum	0.0731521	0.0573662	0.0656959	0.0864632	0.0539008	0.0673156	0.0130601		100	100	100	100	100
sample run																	mol%
PS	PS Lotus Root -P myc			101.4	100.8	103.6	100.8	101.4	mg
str		PS		2.1 a	2.2 a	2.3 a	2.4 a	2.5 a	Mean	StdDev							Mean	StdDev
		32:2	732.482	0.000222236	0.000328695	0.00017964	0.000213362	0.000392018	0.00026719	8.93702e-05		0.952386	1.67924	1.12008	1.10615	2.26072	1.42372	0.543384
		32:1	734.497	0.000292351	0.000122479	5.06817e-05	0.000196069	1.63418e-05	0.000135585	0.000111617		1.25286	0.625724	0.316008	1.0165	0.0942413	0.661066	0.479103
		32:0	736.513	5.3912e-05	8.50436e-05	3.72103e-05	-1.59404e-05	0.000120089	5.60629e-05	5.1195e-05		0.231038	0.434472	0.232012	-0.0826411	0.692538	0.301484	0.286335
		34:4	756.482	0.000294015	0.000219649	0.000194795	0.00038638	0.000346566	0.000288281	8.13994e-05		1.25999	1.12215	1.21457	2.00314	1.99861	1.51969	0.442058
		34:3	758.497	0.000654855	0.000586554	0.000337693	0.000390444	0.000487193	0.000491348	0.000131916		2.80636	2.9966	2.10557	2.02421	2.80959	2.54846	0.449034
		34:2	760.513	0.0012737	0.000512453	0.00085854	0.00095427	0.000665597	0.000852912	0.000290847		5.4584	2.61803	5.35312	4.94729	3.83842	4.44305	1.20517
		34:1	762.529	0.000404764	0.000112904	0.000306027	0.000152708	0.000293069	0.000253894	0.000119511		1.7346	0.576806	1.90812	0.791693	1.6901	1.34026	0.609128
		34:0	764.544	0.000133192	0.000299335	0.000259	0.000199264	0.00015468	0.000209094	6.97363e-05		0.570792	1.52925	1.6149	1.03306	0.892021	1.128	0.439675
		36:6	780.482	9.2407e-05	0.000140255	7.70176e-05	0.000192281	0.000108498	0.000122092	4.57002e-05		0.396007	0.716539	0.480216	0.996854	0.625698	0.643063	0.233679
		36:5	782.497	0.000677416	0.000294522	0.000392722	0.000473262	0.000383616	0.000444308	0.000144878		2.90305	1.50466	2.44868	2.45357	2.21227	2.30445	0.51223
		36:4	784.513	0.000467963	0.00037641	0.00013169	0.000323753	0.000113969	0.000282757	0.00015497		2.00544	1.92301	0.821105	1.67845	0.657245	1.41705	0.633045
		36:3	786.529	0.00030185	0.000158829	0.000176312	0.000346249	0.000279097	0.000252467	8.14103e-05		1.29357	0.811431	1.09933	1.79509	1.60952	1.32179	0.392921
		36:2	788.544	0.000123454	0.000329456	0.000266026	0.000150746	0.000442268	0.00026239	0.000130991		0.529057	1.68313	1.65871	0.781525	2.55051	1.44059	0.806781
		36:1	790.56	0.000114085	0.000113119	3.27167e-05	0.000108904	6.13022e-05	8.60253e-05	3.70738e-05		0.488907	0.577904	0.203994	0.5646	0.353523	0.437785	0.158183
		36:0	792.575	0.000334876	0.000446666	0.000222762	0.000329038	0.00019693	0.000306055	9.99701e-05		1.4351	2.28194	1.38896	1.70586	1.13567	1.58951	0.436755
		38:6	808.513	0.000670879	0.000440766	0.000497117	0.000314499	0.000349155	0.000454483	0.000140999		2.87503	2.25179	3.0996	1.63048	2.01353	2.37409	0.607294
		38:5	810.529	0.000338458	0.000199808	0.000101999	0.0003239	0.000260886	0.00024501	9.70869e-05		1.45045	1.02078	0.635979	1.67922	1.5045	1.25819	0.423794
		38:4	812.544	0.000730042	3.77774e-06	0.000239069	0.00013073	6.52782e-05	0.000233779	0.000290782		3.12857	0.0192998	1.49063	0.677753	0.376451	1.13854	1.23794
		40:10	828.482	0.000312218	0.000489291	0.000151589	0.000133026	0.000112865	0.000239798	0.0001603		1.338	2.4997	0.945182	0.689655	0.650878	1.22468	0.763566
		40:9	830.497	0.000804382	0.000468824	0.000489361	0.000311513	8.84849e-05	0.000432513	0.000262599		3.44716	2.39514	3.05124	1.615	0.510282	2.20376	1.17424
		40:8	832.513	0.00014073	0.000187752	0.0001506	0.000121289	0.000366591	0.000193392	9.9791e-05		0.603093	0.959191	0.939012	0.62881	2.11409	1.04884	0.618459
		40:7	834.529	0.00447417	0.00489269	0.00320655	0.00381248	0.0035182	0.00398082	0.000692234		19.1739	24.9959	19.9933	19.7653	20.289	20.8435	2.35703
		40:6	836.544	8.3663e-05	0.000434331	0.000369908	0.000359652	0.000537973	0.000357105	0.000168536		0.358536	2.21892	2.30643	1.86457	3.10242	1.97018	1.00815
		40:5	838.56	0.000365066	0.000344755	7.39457e-05	0.000147734	7.48389e-05	0.000201268	0.000143596		1.56448	1.76129	0.461063	0.765906	0.431587	0.996865	0.6258
		40:4	840.575	0.000209207	0.000160722	0.000124607	0.000207433	0.000197042	0.000179802	3.65235e-05		0.896552	0.821102	0.776945	1.07541	1.13632	0.941266	0.157703
		40:3	842.591	0.000601207	0.000457098	0.000270696	0.00115412	0.000732424	0.00064311	0.000333226		2.57646	2.33523	1.68783	5.9834	4.2238	3.36134	1.73843
		40:2	844.607	0.000959497	0.000673048	0.000812676	0.000636648	0.000670728	0.000750519	0.000134972		4.1119	3.43848	5.06716	3.30062	3.868	3.95723	0.700723
		40:1	846.622	0.000717572	0.000350862	0.000475832	0.000193181	0.000308615	0.000409212	0.000199823		3.07513	1.79249	2.96688	1.00152	1.77974	2.12315	0.880832
		42:8	860.544	0.000492003	0.000494317	0.000293948	0.000603072	0.000432203	0.000463109	0.000112882		2.10846	2.52538	1.83281	3.12655	2.49246	2.41713	0.489228
		42:7	862.56	0.000268061	0.000435155	0.000572631	0.000895579	0.000598751	0.000554035	0.000231792		1.14877	2.22313	3.57044	4.64301	3.45293	3.00766	1.34725
		42:6	864.575	0.000222522	0.000103148	0.00039512	8.94938e-05	1.23706e-05	0.000164531	0.000149236		0.953612	0.526963	2.46363	0.463969	0.0713395	0.895903	0.930551
		42:5	866.591	5.83039e-05	0.000293939	2.87733e-05	0.000387485	0.000135723	0.000180845	0.000154652		0.249859	1.50168	0.179406	2.00887	0.7827	0.944504	0.796462
		42:4	868.607	0.000467645	0.000375562	0.000280677	0.000578288	0.000273047	0.000395044	0.000129607		2.00408	1.91868	1.75007	2.99806	1.57463	2.0491	0.555451
		42:3	870.622	0.00184591	0.00144463	0.0011533	0.001597	0.00152953	0.00151407	0.000251103		7.91059	7.38035	7.191	8.27946	8.82062	7.9164	0.663896
		42:2	872.638	0.00288008	0.00184795	0.00173802	0.00163763	0.0018627	0.00199328	0.000504042		12.3425	9.44085	10.8368	8.49008	10.742	10.3704	1.47007
		44:6	892.607	0.000593629	0.000564285	0.000273487	0.000598712	0.00033221	0.000472464	0.000156775		2.54398	2.88283	1.70523	3.10395	1.91581	2.43036	0.604551
		44:5	894.622	0.000485313	0.00044141	0.000458116	0.000541366	0.000534404	0.000492122	4.46857e-05		2.07979	2.25508	2.85642	2.80664	3.08185	2.61596	0.426889
		44:4	896.638	0.000173024	0.000343503	0.000357257	0.000113116	0.000285145	0.000254409	0.000107293		0.741487	1.75489	2.22755	0.586434	1.6444	1.39095	0.701005
			sum	0.0233347	0.019574	0.0160381	0.0192887	0.0173404	0.0191152	0.0027687		100	100	100	100	100

## Sheet: FAMES
										mol%
	1.1	1.2	1.3	1.4	1.5		MW	SD		1.1	1.2	1.3	1.4	1.5		MW	SD
10:0	0	0	0	0	0		0	0		0	0	0	0	0		0	0
12:0	0	0	0	0	0		0	0		0	0	0	0	0		0	0
14:0	0.0286084	0.0263058	0.0260867	0.0161266	0.0182519		0.0230759	0.00551518		0.00268686	0.00241651	0.00231397	0.00151875	0.00183648		0.00215451	0.000469787
16:3	1.64767	1.7731	1.83948	1.69362	1.66686		1.72414	0.0802493		0.154747	0.162881	0.163167	0.159499	0.167718		0.161602	0.00481926
16:2	0.0940679	0.0854752	0.0886941	0.0801863	0.0657237		0.0828294	0.0108084		0.00883472	0.00785195	0.00786742	0.00755167	0.00661304		0.00774376	0.00079571
16:1 w5	0	0	0	0	0		0	0		0	0	0	0	0		0	0
16:0	1.19081	1.14706	1.20318	1.26355	1.12094		1.18511	0.0549464		0.111839	0.105371	0.106725	0.118997	0.112788		0.111144	0.00542442
18:3	5.83281	6.24923	6.455	5.88162	5.56279		5.99629	0.354326		0.547809	0.574068	0.572577	0.553911	0.559721		0.561617	0.0114979
18:2	1.39121	1.31548	1.35363	1.38998	1.22206		1.33447	0.0701132		0.13066	0.120843	0.12007	0.130903	0.122962		0.125088	0.00530529
18:1 d9	0.331456	0.186858	0.203083	0.190953	0.178171		0.218104	0.063997		0.0311298	0.0171652	0.018014	0.0179833	0.0179273		0.0204439	0.00598397
18:1 d11	0	0	0	0	0		0	0		0	0	0	0	0		0	0
18:0	0.130893	0.102361	0.104445	0.102327	0.103703		0.108746	0.0124138		0.0122933	0.00940312	0.00926457	0.00963683	0.0104345		0.0102065	0.0012514
20:1 d13	0	0	0	0	0		0	0		0	0	0	0	0		0	0
20:1 d11	0	0	0	0	0		0	0		0	0	0	0	0		0	0
20:0	0	0	0	0	0		0	0		0	0	0	0	0		0	0
22:1		0	0	0	0		0	0		0	0	0	0	0		0	0
22:0	0		0	0	0		0	0		0	0	0	0	0		0	0
24:0	0	0	0	0	0		0	0		0	0	0	0	0		0	0
										0	0	0	0	0		0	0
Sum	10.6475	10.8859	11.2736	10.6184	9.93851		10.6728	0.487116		1	1	1	1	1		1	0
	2.1	2.2	2.3	2.4	2.5		MW	SD		2.1	2.2	2.3	2.4	2.5		MW	SD
10:0	0	0	0	0	0		0	0		0	0	0	0	0		0	0
12:0	0	0	0	0	0		0	0		0	0	0	0	0		0	0
14:0	0.0185796	0.0180829	0.0149017	0.0188618	0.0152118		0.0171276	0.00191401		0.00191333	0.00183091	0.00155038	0.00201558	0.00165341		0.00179272	0.000189611
16:3	1.63296	1.65086	1.56682	1.71103	1.47416		1.60717	0.09039		0.168162	0.167151	0.163013	0.182841	0.16023		0.16828	0.0087444
16:2	0.0636557	0.0603897	0.0663774		0.058893		0.0623289	0.00335244		0.00655526	0.00611452	0.00690595	0	0.00640123		0.00519539	0.00291831
16:1 w5	0	0	0	0	0		0	0		0	0	0	0	0		0	0
16:0	1.07562	1.09895	1.10906	1.1014	1.09573		1.09615	0.0124848		0.110768	0.111269	0.115387	0.117696	0.119098		0.114843	0.00373883
18:3	5.25349	5.3758	5.23356	4.9872	4.95548		5.16111	0.181936		0.541004	0.544305	0.544503	0.532934	0.538625		0.540274	0.00477655
18:2	1.35961	1.36767	1.34569	1.24658	1.32628		1.32917	0.0487639		0.140013	0.138478	0.140007	0.13321	0.144157		0.139173	0.00394599
18:1 d9	0.198948	0.201534	0.169062	0.198753	0.174325		0.188524	0.0155155		0.0204876	0.0204055	0.0175893	0.0212388	0.0189479		0.0197338	0.00145782
18:1 d11	0	0	0	0	0		0	0		0	0	0	0	0		0	0
18:0	0.107756	0.103166	0.106157	0.0941872	0.100174		0.102288	0.00537904		0.0110967	0.0104457	0.0110447	0.0100649	0.0108882		0.010708	0.000441403
20:1 d13	0	0	0	0	0		0	0		0	0	0	0	0		0	0
20:1 d11	0	0	0	0	0		0	0		0	0	0	0	0		0	0
20:0	0	0	0	0	0		0	0		0	0	0	0	0		0	0
22:1		0	0	0	0		0	0		0	0	0	0	0		0	0
22:0		0	0	0	0		0	0		0	0	0	0	0		0	0
24:0	0	0	0	0	0		0	0		0	0	0	0	0		0	0
										0	0	0	0	0		0	0
Sum	9.71063	9.87645	9.61162	9.358	9.20025		9.55139	0.271728		1	1	1	1	1		1	0
	3.1	3.2	3.3	3.4			MW	SD		3.1	3.2	3.3	3.4			MW	SD
10:0	0	0	0	0			0	0		0	0	0	0			0	0
12:0	0	0	0	0			0	0		0	0	0	0			0	0
14:0	0.026986	0.02014	0.0260776	0.0208469			0.0235126	0.00351777		0.00238217	0.00194868	0.00263212	0.00233495			0.00232448	0.000282433
16:3	1.86224	1.80412	1.66883	1.61092			1.73653	0.116521		0.164388	0.174561	0.168442	0.180431			0.171955	0.00702916
16:2	0.0998984	0	0.0627571	0.0813916			0.0610118	0.0434089		0.00881848	0	0.00633431	0.00911625			0.00606726	0.00423275
16:1 w5	0	0	0	0			0	0		0	0	0	0			0	0
16:0	1.23373	1.07378	1.08845	0.974469			1.09261	0.106838		0.108907	0.103895	0.109861	0.109145			0.107952	0.00273469
18:3	6.41199	5.96258	5.66145	5.05187			5.77197	0.570593		0.566016	0.576919	0.571432	0.565833			0.57005	0.00526483
18:2	1.37218	1.18653	1.10914	0.962456			1.15758	0.1706		0.121129	0.114805	0.111949	0.1078			0.113921	0.00560041
18:1 d9	0.21062	0.192642	0.18026	0.148405			0.182982	0.026205		0.0185923	0.0186394	0.0181943	0.0166221			0.018012	0.000947886
18:1 d11	0	0	0	0			0	0		0	0	0	0			0	0
18:0	0.110652	0.0954164	0.11052	0.0778408			0.0986075	0.0155824		0.00976778	0.00923217	0.0111552	0.00871853			0.00971843	0.0010493
20:1 d13	0	0	0	0			0	0		0	0	0	0			0	0
20:1 d11	0	0	0	0			0	0		0	0	0	0			0	0
20:0	0	0	0	0			0	0		0	0	0	0			0	0
22:1	0	0	0	0			0	0		0	0	0	0			0	0
22:0	0	0	0	0			0	0		0	0	0	0			0	0
24:0	0	0		0			0	0		0	0	0	0			0	0
										0	0	0	0			0	0
Sum	11.3283	10.3352	9.90748	8.92819			10.1248	0.995284		1	1	1	1			1	0
	4.1	4.2	4.3	4.4	4.5		MW	SD		4.1	4.2	4.3	4.4	4.5		MW	SD
10:0	0	0	0	0	0		0	0		0	0	0	0	0		0	0
12:0	0	0	0	0	0		0	0		0	0	0	0	0		0	0
14:0	0.0211769	0.0181106	0.0264418	0.0224505	0.0149079		0.0206175	0.00437264		0.00232819	0.00184291	0.00326653	0.00260853	0.00183694		0.00237662	0.000596692
16:3	1.55449	1.57414	1.46155	1.52371	1.41087		1.50495	0.0676896		0.1709	0.160183	0.180555	0.177039	0.173847		0.172505	0.00777133
16:2	0.063505	0	0.083371	0.0901835	0.0718743		0.0617868	0.0360367		0.00698173	0	0.0102994	0.0104784	0.00885632		0.00732317	0.00432751
16:1 w5	0	0	0	0	0		0	0		0	0	0	0	0		0	0
16:0	1.01977	1.15346	1.06832	1.07215	1.00921		1.06458	0.0571053		0.112113	0.117374	0.131977	0.124573	0.124354		0.122078	0.00759625
18:3	4.87002	5.43729	4.13269	4.39753	4.23912		4.61533	0.539073		0.535409	0.553293	0.510539	0.510948	0.522342		0.526506	0.0181046
18:2	1.28068	1.3641	1.16319	1.22479	1.07708		1.22197	0.109664		0.140798	0.138809	0.143696	0.142308	0.132717		0.139666	0.00428735
18:1 d9	0.174006	0.178985	0.1592	0.177387	0.180711		0.174058	0.00866606		0.0191302	0.0182133	0.019667	0.0206106	0.0222671		0.0199776	0.00154675
18:1 d11	0	0	0	0	0		0	0		0	0	0	0	0		0	0
18:0	0.112238	0.101072		0.0984087	0.111821		0.105885	0.00718014		0.0123395	0.010285	0	0.0114341	0.0137786		0.00956743	0.00549893
20:1 d13	0	0	0	0	0		0	0		0	0	0	0	0		0	0
20:1 d11	0	0	0	0	0		0	0		0	0	0	0	0		0	0
20:0	0	0	0	0	0		0	0		0	0	0	0	0		0	0
22:1	0	0	0	0	0		0	0		0	0	0	0	0		0	0
22:0	0	0	0	0	0		0	0		0	0	0	0	0		0	0
24:0	0	0		0	0		0	0		0	0	0	0	0		0	0
										0	0	0	0	0		0	0
Sum	9.09588	9.82716	8.09476	8.6066	8.1156		8.748	0.730111		1	1	1	1	1		1	0
	5.1	5.2	5.3	5.4	5.5		MW	SD		5.1	5.2	5.3	5.4	5.5		MW	SD
10:0	0	0	0	0	0		0	0		0	0	0	0	0		0	0
12:0	0	0	0	0	0		0	0		0	0	0	0	0		0	0
14:0	0.0190997	0.0225348	0.024273	0.0198023	0.0180249		0.0207469	0.00258091		0.00214307	0.0022953	0.00305227	0.00231012	0.00229265		0.00241868	0.000360655
16:3	1.45732	1.62107	1.42693	1.38014	1.28945		1.43498	0.12184		0.163517	0.165116	0.179433	0.161006	0.16401		0.166616	0.00732124
16:2	0.0724127	0.080484	0.0820242	0.0703544	0.0567226		0.0723996	0.0100988		0.00812501	0.00819777	0.0103144	0.00820747	0.00721474		0.00841187	0.00114264
16:1 w5	0	0	0	0	0		0	0		0	0	0	0	0		0	0
16:0	1.05673	1.10798	1.01516	1.00413	0.951495		1.0271	0.0587489		0.118569	0.112854	0.127654	0.11714	0.121024		0.119448	0.0054635
18:3	4.76944	5.22878	4.11049	4.31914	4.10089		4.50575	0.486638		0.535152	0.532582	0.516884	0.503866	0.521606		0.522018	0.0126501
18:2	1.27441	1.45751	1.16066	1.36848	1.18161		1.28853	0.125428		0.142994	0.148456	0.14595	0.159646	0.150293		0.149468	0.00631614
18:1 d9	0.161597	0.188302	0.132899	0.309077	0.177475		0.19387	0.0676969		0.0181319	0.0191797	0.0167118	0.0360566	0.0225736		0.0225307	0.00786433
18:1 d11	0	0	0	0	0		0	0		0	0	0	0	0		0	0
18:0	0.101313	0.111134		0.100874	0.0863694		0.0999225	0.0102017		0.0113677	0.0113197	0	0.0117678	0.0109856		0.00908816	0.00508801
20:1 d13	0	0	0	0	0		0	0		0	0	0	0	0		0	0
20:1 d11	0	0	0	0	0		0	0		0	0	0	0	0		0	0
20:0	0	0	0	0	0		0	0		0	0	0	0	0		0	0
22:1	0	0	0	0	0		0	0		0	0	0	0	0		0	0
22:0	0	0	0	0	0		0	0		0	0	0	0	0		0	0
24:0	0	0		0	0		0	0		0	0	0	0	0		0	0
										0	0	0	0	0		0	0
Sum	8.91232	9.81779	7.95243	8.572	7.86204		8.62332	0.797269		1	1	1	1	1		1	0
	6.1	6.2	6.3	6.4	6.5		MW	SD		6.1	6.2	6.3	6.4	6.5		MW	SD
10:0	0	0	0	0	0		0	0		0	0	0	0	0		0	0
12:0	0	0	0	0	0		0	0		0	0	0	0	0		0	0
14:0	0.024972	0.0211873	0.0161643	0.0214846	0.0232653		0.0214147	0.00330538		0.00240935	0.00208075	0.001836	0.00189241	0.00220098		0.0020839	0.000233324
16:3	1.7433	1.75513	1.65411	1.93138	1.86108		1.789	0.108278		0.168197	0.172367	0.18788	0.17012	0.176064		0.174926	0.00781069
16:2	0.0683318	0.0706496		0.0750322	0.0817652		0.0739447	0.00590777		0.0065928	0.00693834	0	0.006609	0.00773528		0.00557508	0.00315084
16:1 w5	0	0	0	0	0		0	0		0	0	0	0	0		0	0
16:0	1.15222	1.10814	1.03637	1.27953	1.18082		1.15142	0.089983		0.111169	0.108828	0.117715	0.112704	0.11171		0.112425	0.00328189
18:3	5.88413	5.67991	4.92154	6.38283	5.89958		5.7536	0.531988		0.567714	0.557811	0.559006	0.562214	0.558121		0.560973	0.00415244
18:2	1.21776	1.24029	1.02089	1.34934	1.24607		1.21487	0.119727		0.117492	0.121806	0.115957	0.118853	0.117882		0.118398	0.00217198
18:1 d9	0.174545	0.203797	0.155007	0.216642	0.182086		0.186415	0.0242995		0.0168405	0.0200145	0.0176063	0.0190823	0.017226		0.0181539	0.00134253
18:1 d11	0	0	0	0	0		0	0		0	0	0	0	0		0	0
18:0	0.0993502	0.103386		0.096785	0.0957613		0.0988206	0.00339735		0.00958552	0.0101533	0	0.00852504	0.00905935		0.00746464	0.0042165
20:1 d13	0	0	0	0	0		0	0		0	0	0	0	0		0	0
20:1 d11	0	0	0	0	0		0	0		0	0	0	0	0		0	0
20:0	0	0	0	0	0		0	0		0	0	0	0	0		0	0
22:1	0	0	0	0	0		0	0		0	0	0	0	0		0	0
22:0	0	0	0	0	0		0	0		0	0	0	0	0		0	0
24:0	0	0		0	0		0	0		0	0	0	0	0		0	0
										0	0	0	0	0		0	0
Sum	10.3646	10.1825	8.80408	11.353	10.5704		10.2549	0.925689		1	1	1	1	1		1	0
	7.1	7.2	7.3	7.4	7.5		MW	SD		7.1	7.2	7.3	7.4	7.5		MW	SD
10:0	0	0	0	0	0		0	0		0	0	0	0	0		0	0
12:0	0	0	0	0	0		0	0		0	0	0	0	0		0	0
14:0	0.021615	0.02696	0.0209929	0.021707	0.0223251		0.02272	0.00241679		0.00191116	0.00234394	0.0020474	0.00209028	0.00246981		0.00217252	0.000228305
16:3	1.87256	1.89242	1.82819	1.82672	1.59117		1.80221	0.121351		0.165569	0.16453	0.1783	0.175905	0.17603		0.172067	0.0064869
16:2	0.0887851	0.0875664	0.0772841	0.0705892	0.0580854		0.076462	0.0127282		0.00785025	0.00761315	0.00753738	0.00679743	0.00642597		0.00724483	0.000603837
16:1 w5	0	0	0	0	0		0	0		0	0	0	0	0		0	0
16:0	1.23585	1.23477	1.15475	1.14533	0.977166		1.14957	0.105441		0.109272	0.107353	0.11262	0.11029	0.108103		0.109528	0.00205975
18:3	6.26049	6.41038	5.70202	5.89421	5.07526		5.86847	0.525569		0.553544	0.557328	0.556108	0.567586	0.561474		0.559208	0.00549004
18:2	1.5015	1.48161	1.22526	1.19527	1.05679		1.29208	0.192986		0.13276	0.128813	0.119497	0.115099	0.116912		0.122616	0.00774715
18:1 d9	0.217743	0.259714	0.155947	0.144573	0.179687		0.191533	0.0472956		0.0192525	0.0225799	0.0152093	0.0139218	0.0198787		0.0181684	0.00354797
18:1 d11	0	0	0	0	0		0	0		0	0	0	0	0		0	0
18:0	0.111304	0.108572	0.0889973	0.0862949	0.0786924		0.0947722	0.0143832		0.00984131	0.00943944	0.00867975	0.00830981	0.00870571		0.00899521	0.000625765
20:1 d13	0	0	0	0	0		0	0		0	0	0	0	0		0	0
20:1 d11	0	0	0	0	0		0	0		0	0	0	0	0		0	0
20:0	0	0	0	0	0		0	0		0	0	0	0	0		0	0
22:1	0	0	0	0	0		0	0		0	0	0	0	0		0	0
22:0	0	0	0	0	0		0	0		0	0	0	0	0		0	0
24:0	0	0		0	0		0	0		0	0	0	0	0		0	0
										0	0	0	0	0		0	0
Sum	11.3098	11.502	10.2534	10.3847	9.03918		10.4978	0.98335		1	1	1	1	1		1	0

## Sheet: mgdg
mg/FW	Gifu WT				Mol%
MW	WT	MW	STABW			average	stdev
	34:6	0.00207721	0.000880255		34:6	1.36503	0.789568
	34:5	0.000831581	0.000210771		34:5	0.529575	0.178101
	34:4	0.00136039	0.000242796		34:4	0.855569	0.185059
	34:3	0.00614426	0.00136788		34:3	3.81069	0.663986
	34:2	0.0113839	0.00181844		34:2	7.05021	0.37013
	34:1	0.00403408	0.000960402		34:1	2.50408	0.45685
	34:0	0.0712381	0.00153057		34:0
	36:6	0.0582833	0.00334346		36:6	36.5583	4.38614
	36:5	0.0341935	0.00939929		36:5	20.9055	3.54287
	36:4	0.0256227	0.00509808		36:4	15.8027	1.672
	36:3	0.00730093	0.00186097		36:3	4.47959	0.637397
	36:2	0.00219936	0.000717415		36:2	1.42166	0.660826
	36:1	0.00328267	0.000941054		36:1	2.03438	0.473696
	36:0	0.0660699	0.00141953		36:0
	38:6	0	0		38:6	0	0
	38:5	0.00144063	0.000270447		38:5	0.905958	0.196991
	38:4	0.00155466	0.000565745		38:4	0.944846	0.243695
	38:3	0.00137218	0.000696753		38:3	0.831966	0.383422
		0.161081
ram1 EMS
MW	WT	MW	STABW			average	stdev
	34:6	0.000735677	0.000196238		34:6	0.62029	0.122493
	34:5	0.000360783	0.00015136		34:5	0.313734	0.128646
	34:4	0.000429782	0.000132081		34:4	0.360929	0.0837068
	34:3	0.00439662	0.000710889		34:3	3.78495	0.818949
	34:2	0.00687179	0.00142475		34:2	5.80464	0.690925
	34:1	0.00238223	0.000382521		34:1	2.03091	0.260491
	34:0	0.0716102	0.00128699		34:0
	36:6	0.0440863	0.00502848		36:6	37.5227	1.27334
	36:5	0.0299037	0.00509071		36:5	25.3221	1.84502
	36:4	0.0186149	0.00381713		36:4	15.7025	1.54917
	36:3	0.00268894	0.000580213		36:3	2.2799	0.386525
	36:2	0.00106998	0.000194023		36:2	0.916252	0.18568
	36:1	0.00283992	0.000489622		36:1	2.45525	0.607677
	36:0	0.066415	0.00119362		36:0
	38:6	0.00148696	0.000465105		38:6	1.24306	0.251206
	38:5	0.000400961	0.000355676		38:5	0.3659	0.351357
	38:4	0.000587552	0.000362334		38:4	0.51234	0.298119
	38:3	0.000883004	0.000143814		38:3	0.764592	0.191595
		0.117739
ram1 LORE1
MW	WT	MW	STABW			average	stdev
	34:6	0.00116866	0.000448766		34:6	0.818457	0.334556
	34:5	0.000525365	0.00024325		34:5	0.369095	0.184989
	34:4	0.000597022	0.000459075		34:4	0.3982	0.267882
	34:3	0.00507473	0.000943157		34:3	3.55225	0.696634
	34:2	0.00894357	0.00270428		34:2	6.12262	0.985558
	34:1	0.0031172	0.00139379		34:1	2.10923	0.632294
	34:0	0.0711541	0.00147505		34:0
	36:6	0.0586606	0.00378053		36:6	41.1326	3.95289
	36:5	0.0327259	0.00404038		36:5	22.7813	0.860326
	36:4	0.0211874	0.00391404		36:4	14.6707	0.939684
	36:3	0.00397373	0.00315027		36:3	2.59839	1.58123
	36:2	0.0013269	0.000196375		36:2	0.925853	0.115259
	36:1	0.00292056	0.000925776		36:1	2.0034	0.402184
	36:0	0.065992	0.00136804		36:0
	38:6	0.00102808	0.000659039		38:6	0.762696	0.492114
	38:5	0.000768381	0.000218286		38:5	0.527897	0.0845119
	38:4	0.00105729	0.000736279		38:4	0.70302	0.38661
	38:3	0.000806454	0.000722506		38:3	0.524409	0.386153
		0.143882
dis-1
MW	WT	MW	STABW			average	stdev
	34:6	0.000766804	6.14168e-05		34:6	0.527458	0.04218
	34:5	0.000438298	0.000257322		34:5	0.306759	0.189505
	34:4	0.000236533	8.53414e-05		34:4	0.159443	0.0454859
	34:3	0.00534378	0.000740541		34:3	3.69181	0.641064
	34:2	0.00747799	0.000339716		34:2	5.14683	0.330657
	34:1	0.00182845	0.000504714		34:1	1.28165	0.47986
	34:0	0.0711627	0.00211933		34:0
	36:6	0.062463	0.00764251		36:6	42.8164	2.82055
	36:5	0.0347379	0.00389679		36:5	23.8569	2.10047
	36:4	0.0216234	0.00503125		36:4	14.6965	2.24964
	36:3	0.00347428	0.000376069		36:3	2.39576	0.33036
	36:2	0.00155257	0.000426984		36:2	1.05282	0.213026
	36:1	0.0025588	0.000303514		36:1	1.77676	0.376674
	36:0	0.066	0.00196558		36:0
	38:6	0.00110296	0.000206855		38:6	0.758102	0.132561
	38:5	0.000639212	0.000329866		38:5	0.455218	0.276618
	38:4	0.000820229	0.000389839		38:4	0.57025	0.272961
	38:3	0.000754798	0.000302241		38:3	0.507314	0.169389
		0.145819
dis-4
MW	WT	MW	STABW			average	stdev
	34:6	0.00137377	0.00147305		34:6	0.936474	1.11802
	34:5	0.000412439	0.000290681		34:5	0.261546	0.182932
	34:4	0.000353313	0.000196658		34:4	0.216292	0.112338
	34:3	0.0042445	0.000808812		34:3	2.64674	0.350395
	34:2	0.00977811	0.0020688		34:2	6.08136	0.881487
	34:1	0.00283267	0.000835805		34:1	1.78749	0.536473
	34:0	0.0707877	0.000579139		34:0
	36:6	0.0573112	0.00803369		36:6	35.777	2.15045
	36:5	0.0383239	0.00375666		36:5	24.0312	1.32475
	36:4	0.0307181	0.00335747		36:4	19.3342	2.30112
	36:3	0.00591784	0.000690023		36:3	3.70106	0.124291
	36:2	0.00184848	0.000201888		36:2	1.16705	0.176579
	36:1	0.00297003	0.000476676		36:1	1.87498	0.348844
	36:0	0.0656522	0.000537124		36:0
	38:6	0.00142139	0.000320898		38:6	0.891289	0.188847
	38:5	0.000716199	0.000239748		38:5	0.443389	0.131808
	38:4	0.000708804	0.000376327		38:4	0.444531	0.229452
	38:3	0.000637968	0.000119913		38:3	0.40541	0.105974
		0.159569
	ram2-EMS
MW	WT	MW	STABW			average	stdev
	34:6	0.000895519	0.000427603		34:6	0.838148	0.331022
	34:5	0.000497636	0.000258298		34:5	0.4722	0.207727
	34:4	0.000247527	0.000162314		34:4	0.227638	0.128475
	34:3	0.00616512	0.00083809		34:3	5.93062	0.598443
	34:2	0.0080936	0.001391		34:2	7.75537	0.870361
	34:1	0.00295635	0.000510502		34:1	2.8291	0.254753
	34:0	0.0702121	0.000392861		34:0
	36:6	0.0391564	0.00577764		36:6	37.447	1.4307
	36:5	0.0233477	0.00214036		36:5	22.4916	1.5535
	36:4	0.0134209	0.00171456		36:4	12.9027	1.12754
	36:3	0.00266268	0.000339048		36:3	2.56044	0.22237
	36:2	0.00122167	0.000262931		36:2	1.16699	0.191104
	36:1	0.00275602	0.000651892		36:1	2.63831	0.491975
	36:0	0.0651184	0.00036436		36:0
	38:6	0.00119665	0.000298377		38:6	1.13965	0.216988
	38:5	0.000505538	0.000145624		38:5	0.484428	0.119783
	38:4	0.000489804	0.000100172		38:4	0.475811	0.118206
	38:3	0.000678613	0.000354204		38:3	0.640012	0.330731
		0.104292
	ram2 LORE1
MW	WT	MW	STABW			average	stdev
	32:2	0.002618	0.0006434		32:2	1.90744	0.638312
	32:1	0.000578709	0.000165884		32:1	0.421676	0.157906
	32:0	0.00346413	0.00172622		32:0	2.45461	1.11976
	34:3	0.00579679	0.00237458		34:3	4.06881	1.3084
	34:2	0.00806397	0.00227375		34:2	5.69849	1.34687
	34:1	0.00406663	0.000685152		34:1	3.05612	1.3744
	34:0	0.125803	0.00717298		34:0
	36:6	0.0581097	0.0171654		36:6	39.6622	5.27843
	36:5	0.0262277	0.00697863		36:5	18.269	2.78785
	36:4	0.0183498	0.00600964		36:4	12.5051	1.95481
	36:3	0.00388971	0.00183555		36:3	2.62497	1.0504
	36:2	0.00166256	0.00148187		36:2	1.09387	0.857136
	36:1	0.00640607	0.00105289		36:1	4.70601	1.61216
	36:0	0.116677	0.0066526		36:0
	38:6	0.00206441	0.00103738		38:6	1.60328	1.10954
	38:5	0.000589331	0.000466513		38:5	0.499846	0.553547
	38:4	0.00137276	0.00146199		38:4	0.969914	0.936895
	38:3	0.000616029	0.00029701		38:3	0.458679	0.267273
		0.143876
	MG-20 WT
		MW	STABW			average	stdev
	34:6	0.00111517	0.000437082		34:6	0.839644	0.285987
	34:5	0.000584512	0.000339664		34:5	0.447559	0.274567
	34:4	0.000680804	0.000166768		34:4	0.524194	0.14021
	34:3	0.0060149	0.00129877		34:3	4.61435	1.0398
	34:2	0.0086639	0.00137837		34:2	6.5824	0.445719
	34:1	0.00435791	0.00053583		34:1	3.32148	0.167707
	34:0	0.0715754	0.00152306		34:0
	36:6	0.0429036	0.0100517		36:6	32.4966	4.80956
	36:5	0.0281483	0.00248152		36:5	21.638	2.7449
	36:4	0.0239434	0.00534336		36:4	18.3011	3.60407
	36:3	0.00654725	0.000903549		36:3	4.99546	0.469874
	36:2	0.00203934	0.000951467		36:2	1.5199	0.564831
	36:1	0.00320897	0.000694452		36:1	2.47229	0.604359
	36:0	0.0663828	0.00141257		36:0
	38:6	0.000101992	0.000228061		38:6	0.0883424	0.19754
	38:5	0.000831827	0.000548156		38:5	0.667406	0.500881
	38:4	0.00104797	0.000739538		38:4	0.767722	0.532865
	38:3	0.000950521	0.000461414		38:3	0.723566	0.347335
		0.13114
	str
MW	WT	MW	STABW			average	stdev
	34:6	0.000551969	0.000118355		34:6	0.581273	0.0980668
	34:5	0.000373272	0.000122034		34:5	0.397186	0.126827
	34:4	0.000254327	6.68968e-05		34:4	0.272981	0.082023
	34:3	0.00383765	0.000625614		34:3	4.05253	0.361354
	34:2	0.00542538	0.00121098		34:2	5.70394	0.823484
	34:1	0.00216521	0.000409783		34:1	2.30542	0.43055
	34:0	0.0716412	0.000805991		34:0
	36:6	0.0378804	0.00429085		36:6	40.0974	0.634131
	36:5	0.0212831	0.00289943		36:5	22.4836	1.1224
	36:4	0.013515	0.00202269		36:4	14.2915	1.1802
	36:3	0.00285108	0.000673195		36:3	3.04362	0.777387
	36:2	0.00113653	0.000397332		36:2	1.20315	0.411814
	36:1	0.00235786	0.000212592		36:1	2.5367	0.473834
	36:0	0.0664438	0.000747518		36:0
	38:6	0.00142006	0.000271484		38:6	1.51214	0.301328
	38:5	0.000369313	0.000139198		38:5	0.40003	0.181944
	38:4	0.000492174	3.07813e-05		38:4	0.52703	0.0778348
	38:3	0.000556299	6.38146e-05		38:3	0.591473	0.0614579
		0.0944696

[truncated: 3 more sheets: dgdg, free FA, MAGs]
