# Supplementary material for: Lipid transfer from plants to arbuscular mycorrhiza fungi
Source: eLife. 2017 Jul 20;6:e29107. doi: 10.7554/eLife.29107 (PMC5559270; doi:10.7554/eLife.29107)
Supplement: Figure 8—source data 1. — DOI: http://dx.doi.org/10.7554/eLife.29107.038 [file elife-29107-fig8-data1.xlsx]

## Sheet: Lotus WT
Source data_F8	Isotopologe Meassurements
WT
mock							o.e.								o.e.								o.e.				o.e.					o.e.					o.e.
		mean	stadev				mean	stadev							mean	stadev							mean	stadev			mean	stadev				mean	stadev				mean	stadev
palmitic acid-270	M	0.469348	0.000749317	20.09	20.09	20.04	20.0733	0.0288675		0.518024	0.000427621	17.86	17.82	17.82	17.8333	0.023094		0.532121	0.00103249	16.84	16.88	16.86	16.86	0.02	0.659135	0.0940874	0.130168	0.0222092		0.720312	0.00104855	0.129021	0.00113925		0.592563	0.00126502	0.165887	0.00103139
	M+1	0.0179525	0.000189277							0.0218579	0.00024335							0.0212876	0.000814057						0.0106356	0.00383725				0.00494802	0.00062855				0.0163449	0.000838729
	M+2	0.0554258	0.000272552							0.0575254	0.000122859							0.0593165	2.28206e-05						0.0378005	0.0167733				0.0203224	0.000142187				0.0426876	4.25233e-05
	M+3	0.0395836	0.000130372							0.0401821	0.000240969							0.0408332	0.000159211						0.027232	0.00968054				0.0166942	0.000204152				0.0327185	0.000181667
	M+4	0.0717604	6.37854e-05							0.0648819	0.000119446							0.0662882	0.000186031						0.0479331	0.0241262				0.0275151	0.000252163				0.049587	0.000513837
	M+5	0.0499506	5.07643e-05							0.0458295	0.000445014							0.0454349	0.000274047						0.0327022	0.0114538				0.0222135	0.000174774				0.0364506	0.000223894
	M+6	0.0731337	0.000368142							0.0597832	0.000271612							0.0584717	0.000239015						0.0446652	0.0188413				0.030283	0.000314639				0.0443443	0.000312001
	M+7	0.0477166	0.000182385							0.0400033	0.000326494							0.0383117	4.86952e-05						0.0288896	0.00737338				0.0233312	0.000129181				0.0318421	0.000314491
	M+8	0.0586634	0.000142575							0.0463786	0.000334051							0.0431838	0.000104472						0.0333668	0.00875089				0.028512	7.23158e-05				0.0358874	0.000179081
	M+9	0.0339983	0.000331738							0.028297	0.000103159							0.0263002	0.000139927						0.0204096	0.00154328				0.0210586	0.000213208				0.0247937	0.00040291
	M+10	0.0363879	0.00017856							0.0301942	0.000105758							0.027124	0.000127224						0.0211566	0.00113974				0.0246567	0.00015515				0.0273105	5.85317e-05
	M+11	0.0174343	7.5723e-05							0.0157673	0.00027181							0.0142818	6.09988e-05						0.0116423	0.00172849				0.0163695	0.000174562				0.0176312	0.000162252
	M+12	0.0163228	0.000172607							0.0158638	5.49569e-05							0.0138155	0.000159674						0.011357	0.00212909				0.0178427	0.000342489				0.0190568	0.000284335
	M+13	0.00572789	2.12718e-05							0.00644213	8.12521e-05							0.00574793	6.30404e-05						0.00521801	0.00180453				0.00977504	0.000121938				0.0103129	0.000162043
	M+14	0.00483388	3.30885e-05							0.00606364	5.63381e-05							0.00509785	0.000106169						0.00496461	0.00221764				0.00970163	0.000316253				0.0107751	0.000290423
	M+15	0.00100698	2.53436e-05							0.00156593	6.4048e-05							0.001277	2.53466e-06						0.00147995	0.000844107				0.00340388	1.6327e-05				0.00388853	0.000105054
	M+16	0.000753679	2.52219e-05							0.00134043	2.97276e-05							0.00110659	4.45944e-05						0.00141178	0.000862273				0.00306037	0.000146105				0.00380603	0.000139599
WT myc							o.e.								o.e.								o.e.				o.e.					o.e.					o.e.					o.e.					o.e.
							mean	stadev							mean	stadev		6.1					mean	stadev			mean	stadev				mean	stadev				mean	stadev				mean	stadev				mean	stadev
16:1 - 268	M	0.602143	0.000459541	8.81	8.79	8.79	8.79667	0.011547		0.537286	0.00067993	14.35	14.35	14.32	14.34	0.0173205		0.321057	0.00161214	19.1	19.21	19.14	19.15	0.0556776	0.341264	0.00243171	0.231309	0.000316907		0.568541	0.00299925	0.0966845	0.00096864		0.272721	0.000162366	0.173655	0.000134639		0.557091	0.00242176	0.0930615	0.000472193		0.72924	0.00454787	0.0610818	0.00181451
	M+1	0.037184	0.000311246							0.0210189	0.000122946							0.0390197	0.0012268						0.0221564	0.000973167				0.0427657	0.00265596				0.0631609	0.000738132				0.0509113	0.00138485				0.0275501	0.000839843
	M+2	0.12703	0.000850299							0.0746975	0.000902573							0.135745	0.00109382						0.0790475	0.000462243				0.134933	0.000520139				0.195497	0.000740002				0.143491	0.000777837				0.0772426	0.00106706
	M+3	0.0478089	0.000248525							0.0458117	0.000482974							0.0743368	0.000363616						0.0539414	0.000461622				0.053544	0.000846282				0.0915019	0.00114698				0.0590281	0.000462074				0.0368648	0.000315342
	M+4	0.0853864	0.000535837							0.0869554	0.000474999							0.136381	0.00180326						0.107339	0.00042014				0.0887992	0.000590391				0.152113	0.00109372				0.0878437	0.000319282				0.0556214	0.000976748
	M+5	0.0299763	0.000267025							0.0488798	0.000327129							0.0693515	0.000565666						0.0692478	0.000386808				0.0346869	0.000647279				0.0658375	0.000220677				0.034772	0.000159688				0.0236228	0.000322483
	M+6	0.0375867	0.000176497							0.0684316	0.000718663							0.0904132	0.00109533						0.0994686	0.000649929				0.040318	0.000570154				0.0765034	0.000237561				0.0363353	0.000641238				0.0257609	0.00067989
	M+7	0.0128038	0.000132811							0.0341651	0.000245641							0.042441	0.000425665						0.0576835	0.000325696				0.014095	0.000524417				0.0305735	0.000247292				0.0127064	0.000306175				0.00950114	0.000426271
	M+8	0.0121964	0.000160477							0.0374669	0.000530853							0.0438909	0.000525687						0.06585	0.00014206				0.0129002	0.00013867				0.0283001	0.000132073				0.0107087	4.25322e-05				0.00833665	0.00043376
	M+9	0.00345733	5.51524e-05							0.0172375	0.000446811							0.0184043	0.000226088						0.0340269	0.00068455				0.00402846	6.34191e-05				0.00989323	0.000168822				0.00329923	0.000183696				0.00279053	0.000199789
	M+10	0.00281522	9.01491e-05							0.014992	0.000445871							0.0159054	0.000286235						0.0338544	0.00035209				0.00315465	0.000135439				0.00806949	0.000108822				0.00230096	2.97126e-05				0.00200188	6.4775e-05
	M+11	0.000725448	3.47638e-05							0.00593394	0.000179148							0.0058696	7.66212e-05						0.01473	0.000673689				0.00087554	0.000105579				0.00247951	6.1338e-05				0.000660651	5.73279e-05				0.000635696	0.000125862
	M+12	0.000487912	4.21286e-05							0.00422565	0.000166441							0.00439987	8.96529e-05						0.012415	0.000242216				0.000473758	0.000228512				0.00181739	0.000313808				0.000470425	9.25483e-05				0.000403768	7.34697e-05
	M+13	0.000200685	0.000214681							0.00159464	0.000718178							0.00176125	0.000435274						0.0043698	0.000432911				0.000633097	0.000555541				0.000987137	0.000268814				0.000118645	0.000106405				0.000285355	0.000383471
	M+14	6.09425e-05	2.27041e-05							0.00106361	0.000274041							0.000754655	8.91723e-05						0.00360851	0.000230229				5.19008e-05	7.34457e-05				0.000282505	0.000222581				6.79849e-05	1.18065e-05				2.43826e-05	2.60876e-05
	M+15	7.07155e-05	9.19432e-05							0.000172681	0.000132039							0.000216815	5.09188e-05						0.000472639	0.000105529				0.000156442	0.000172496				0.000142295	0.000246463				0.000145289	0.000199878				8.5993e-05	0.00012451
	M+16	6.54582e-05	6.0067e-05							6.66005e-05	0.000115355							5.15821e-05	4.87039e-05						0.000524904	7.68213e-05				4.352e-05	3.78287e-05				0.000119581	0.000118227				5.01093e-05	8.67919e-05				3.15934e-05	5.47213e-05
		#DIV/0!	#DIV/0!							#DIV/0!	#DIV/0!							#DIV/0!	#DIV/0!
palmitic acid-270	M	0.443053	0.000495186	12.77	12.77	12.78	12.7733	0.0057735		0.375258	0.00115524	19.62	19.6	19.67	19.63	0.0360555		0.236261	0.00143057	22.18	22.21	22.2	22.1967	0.0152753	0.288585	0.000874897	0.257501	0.000228272		0.411253	0.000494321	0.135394	0.00034322		0.281379	0.000728274	0.178098	0.000441076		0.428891	0.00101785	0.125268	0.000122957		0.52407	0.000300344	0.110743	0.000157726
	M+1	0.0509929	0.000166496							0.0302478	0.000558972							0.042383	0.00100599						0.0249876	0.000407155				0.0563508	0.000445748				0.0606918	0.000338538				0.0626967	0.000553712				0.0477451	0.000292936
	M+2	0.169211	0.00059102							0.0998214	0.000302563							0.143744	0.000328765						0.0813375	0.000137981				0.172326	0.000915002				0.183571	0.00112653				0.172262	0.000306472				0.129142	0.00028072
	M+3	0.0661039	0.00019945							0.0610141	0.000368259							0.081389	0.000814933						0.0571779	0.000138595				0.0740582	0.000414399				0.0900898	0.00073253				0.077085	0.000223134				0.0630686	0.000406381
	M+4	0.116452	0.000502941							0.113028	0.000606781							0.149614	0.000399794						0.109198	0.000182532				0.121182	0.0005827				0.146654	0.000374322				0.113706	0.000213521				0.095857	0.000313183
	M+5	0.0443938	0.000216157							0.0644528	0.000203119							0.0789916	0.000756331						0.070894	0.000401029				0.048277	0.000407759				0.0653853	0.000369997				0.0470113	8.7409e-05				0.0423017	0.000166872
	M+6	0.0550926	0.000147978							0.0877623	0.00067442							0.102789	0.00111432						0.101799	0.000151566				0.0571511	0.000233924				0.0773724	0.000362037				0.0502484	0.000420035				0.0469469	0.000377707
	M+7	0.0191189	0.000110028							0.0473213	0.000355158							0.0503633	0.000110352						0.0610947	0.000457672				0.0215738	0.000141505				0.0320114	5.01811e-05				0.0190206	7.14005e-05				0.0191669	0.000166579
	M+8	0.0192255	0.000215087							0.051949	0.000162457							0.0527859	0.000634984						0.0726866	0.000340255				0.0203236	8.53103e-05				0.0307676	0.000120941				0.0164448	0.000128732				0.0170256	6.38784e-05
	M+9	0.00626941	3.37605e-05							0.0242389	0.000102464							0.0230276	3.61697e-05						0.0396554	0.000255061				0.00694332	0.000126204				0.011864	5.82525e-05				0.00568825	2.17842e-05				0.00630327	0.000107217
	M+10	0.00570138	8.91159e-05							0.0230344	0.000239839							0.0208272	0.000279866						0.0409435	0.000182159				0.00603967	0.000105852				0.0103078	8.12046e-05				0.00417814	4.55361e-05				0.00498461	9.00551e-05
	M+11	0.00167347	9.34669e-05							0.00926776	0.000134264							0.00797531	9.55487e-05						0.0195551	0.000122399				0.00196013	6.74903e-05				0.00376025	3.71347e-05				0.00132897	7.75806e-05				0.00159104	4.38236e-07
	M+12	0.00161415	2.46516e-05							0.00766137	1.19969e-05							0.0062202	0.000274103						0.0175068	5.28908e-05				0.0015384	7.89842e-05				0.00340053	7.59173e-05				0.000877906	8.50803e-05				0.00118324	9.04732e-05
	M+13	0.000452917	1.91902e-05							0.00241144	0.000140045							0.00182746	7.89461e-05						0.00683178	7.46429e-05				0.000414789	5.3833e-05				0.00113767	5.48243e-05				0.000257097	4.84918e-05				0.000325984	9.42348e-06
	M+14	0.00043589	2.38646e-05							0.00181731	0.00011978							0.00133142	3.42031e-05						0.00542538	0.00011601				0.00043925	9.41564e-05				0.0011251	3.90704e-05				0.00018825	6.04832e-05				0.000200109	4.45399e-05
	M+15	0.000103632	2.45734e-05							0.000408328	0.000159881							0.000313902	3.71178e-05						0.00137966	0.000138349				0.000106603	1.65936e-05				0.000220186	5.38877e-06				7.28306e-05	4.62431e-05				6.1948e-05	2.53382e-05
	M+16	0.000105402	2.91344e-06							0.000305391	8.91933e-05							0.00015576	3.04535e-05						0.000942465	6.34336e-05				6.27353e-05	2.95497e-06				0.000263009	1.19335e-05				4.33171e-05	2.18548e-05				2.59759e-05	2.26463e-05
R irreg
4.2										5.2								6.2							4.2		o.e.			5.2		o.e.			6.2		o.e.			7.2		o.e.			8.2		o.e.
																									mean	stadev	mean	stadev		mean	stadev	mean	stadev		mean	stadev	mean	stadev		mean	stadev	mean	stadev		mean	stadev	mean	stadev
16:1 - 268	M	0.82871	0.000542312	3.9	3.9	3.8	3.86667	0.057735		0.797871	0.000437718	6.09	6.08	6	6.05667	0.0493288		0.810346	0.000285237	5.55	5.56	5.54	5.55	0.01	0.84157	0.00283471	0.0530371	0.0012376		0.822127	0.00285573	0.0395828	0.00130102		0.687555	0.00127697	0.0755786	0.000817852		0.799537	0.00090112	0.0409819	0.000141453		0.920962	0.00196874	0.0198071	0.00072598
	M+1	0.0167519	0.000147821							0.0103891	0.000890085							0.0105021	0.000165273						0.008589	0.000544686				0.0171185	0.00106394				0.0266185	0.000936624				0.0236987	0.000750653				0.00687004	0.00135797
	M+2	0.0528884	0.000185674							0.0357596	0.000223107							0.0364471	0.000294906						0.021908	9.06013e-05				0.0559755	0.000229297				0.0841038	0.000851583				0.0688886	0.000523239				0.01969	0.000218918
	M+3	0.0204774	0.00023677							0.020394	0.000207487							0.0193897	6.30271e-05						0.0138255	7.08313e-05				0.0224981	0.000175803				0.0381036	0.000254067				0.0259856	1.05494e-05				0.00991986	7.27869e-05
	M+4	0.0361726	0.00015737							0.0396357	0.000270684							0.0372251	0.000134917						0.0271021	6.92153e-05				0.0371273	0.00062254				0.0639708	0.000514176				0.0400455	0.000190873				0.0162366	0.00027832
	M+5	0.0132573	0.000132764							0.0210716	0.000237069							0.0188703	0.000103412						0.0161977	0.000480698				0.0143878	0.000245706				0.0281332	0.000345801				0.0143375	0.000138353				0.00747178	0.000201847
	M+6	0.0163771	6.22815e-05							0.0289913	0.000115095							0.0259919	0.000115507						0.0228052	0.000365901				0.0162939	0.000505957				0.033789	0.000275254				0.0156484	0.000211189				0.0088874	0.000107747
	M+7	0.00559957	0.000151799							0.0137445	0.000245175							0.0125014	0.000215362						0.0123944	0.000502318				0.00551287	8.44694e-05				0.0133495	0.000116829				0.0049641	6.95729e-05				0.00361994	2.89273e-05
	M+8	0.0056312	5.67536e-05							0.0150271	0.000156188							0.0134399	1.92382e-05						0.0142912	0.000401219				0.00498741	0.000120676				0.0130487	0.000167701				0.00421587	0.00010191				0.00333991	0.000165018
	M+9	0.00169212	8.7205e-06							0.00633221	0.000193466							0.00575259	2.82767e-06						0.00700332	0.000261376				0.00161547	0.000142131				0.00452252	7.92595e-05				0.00120537	4.16874e-05				0.0011488	0.000108597
	M+10	0.00137947	8.55528e-05							0.00576965	3.35399e-05							0.00525886	8.40659e-05						0.00689184	0.00019023				0.00118284	0.000118522				0.00400913	8.47268e-05				0.00090231	8.0015e-05				0.000965176	5.15387e-05
	M+11	0.00041436	7.72487e-05							0.00198661	0.000105294							0.0019745	7.6198e-05						0.00306636	0.000128884				0.000377753	4.85026e-05				0.00130759	2.78978e-05				0.000271123	6.99768e-06				0.000293591	0.000120603
	M+12	0.000294405	4.3833e-05							0.00154373	7.63603e-05							0.00152926	4.39397e-06						0.00266263	0.000216614				0.000222266	3.64014e-05				0.000981518	7.60514e-05				0.000225744	4.84689e-05				0.000234574	9.53591e-05
	M+13	0.000176343	0.000152718							0.00044885	0.000135166							0.00031984	0.000211345						0.000751146	7.70199e-05				0.000207232	0.000358936				0.00011637	0.000201559				1.65712e-05	2.87022e-05				0	0
	M+14	0.000106803	9.89355e-05							0.000467039	7.67858e-05							0.000319662	6.27172e-05						0.000668675	6.70026e-05				0.000122425	8.4356e-05				0.000192914	9.41916e-05				1.67134e-05	2.89484e-05				9.90742e-05	0.000117924
	M+15	3.60875e-05	6.25054e-05							0.000189976	0.000152784							8.65126e-05	7.51995e-05						0.000177089	6.33182e-05				0.000170477	0.000147847				0.000175409	9.62707e-05				4.09026e-05	7.08453e-05				0.000221419	1.13587e-05
	M+16	3.47183e-05	3.02934e-05							0.000378104	6.41767e-05							4.58327e-05	7.51431e-06						9.61933e-05	3.4309e-05				7.2688e-05	9.68501e-05				2.2972e-05	3.97887e-05				0	0				3.95789e-05	3.48821e-05
		#DIV/0!	#DIV/0!							#DIV/0!	#DIV/0!							#DIV/0!	#DIV/0!
palmitic acid-270	M	0.590006	0.000598601	9.32	9.29	9.3	9.30333	0.0152753		0.518867	0.00108299	14.55	14.57	14.57	14.5633	0.011547		0.537288	0.000416558	14.09	14.09	14	14.06	0.0519615	0.550924	0.000477822	0.155443	7.36595e-05		0.509437	0.0020349	0.110072	0.000530246		0.376368	0.00158124	0.151801	0.000640375		0.567399	0.000395217	0.0899481	0.000167758		0.737515	0.00107208	0.0658725	0.000445298
	M+1	0.0367754	0.000629615							0.0220659	0.00106702							0.0210191	0.000799727						0.0155207	0.000629559				0.0475025	0.000989769				0.0519005	0.000798865				0.0481934	5.39368e-05				0.0208523	0.00024562
	M+2	0.125377	0.000454865							0.0823067	0.000589833							0.0807418	0.000223698						0.0570286	0.00028753				0.146229	0.000656575				0.165019	0.000436059				0.143952	0.000259095				0.0625021	0.00043262
	M+3	0.0495262	0.000159161							0.0482003	0.000262317							0.0455625	0.00042275						0.0384991	0.000388336				0.0630001	0.000375267				0.0771698	0.000101003				0.0571969	0.000123071				0.033241	0.00049493
	M+4	0.0872221	0.000410639							0.0945912	0.000276788							0.0893242	0.000282322						0.0753118	0.000407394				0.103359	0.000776657				0.129159	0.000444938				0.0888142	0.000399428				0.0548298	0.000220959
	M+5	0.0332324	0.000141963							0.0503825	0.000449748							0.0486521	0.000411458						0.046292	0.000327235				0.0403373	0.000195368				0.0567701	0.000330038				0.0321162	0.000233809				0.025799	0.000219054
	M+6	0.0409691	0.000107913							0.0694337	0.000307695							0.0666483	0.000829137						0.0661231	0.000375978				0.0467652	0.000572264				0.0670212	0.000452319				0.0348772	0.000174052				0.0305984	0.000111638
	M+7	0.0137409	9.41614e-05							0.0344234	8.57597e-05							0.0327527	0.000287939						0.0374554	0.000122543				0.0164926	0.000271978				0.0271507	0.000135275				0.0116036	0.000160892				0.0127032	0.000480061
	M+8	0.0135499	1.19637e-05							0.0375843	0.000341669							0.0356282	0.000155333						0.043331	0.000105072				0.0153695	0.000414193				0.0262159	0.000301433				0.00968341	0.000178297				0.0120882	0.000336819
	M+9	0.00419499	6.47595e-05							0.0158546	0.000165301							0.0158575	0.000125347						0.0219886	3.10595e-05				0.0049497	7.93219e-05				0.00963253	0.000101748				0.00295782	4.37451e-05				0.00434111	6.58091e-05
	M+10	0.00338901	5.57344e-05							0.0145397	3.84222e-05							0.0143774	0.000243761						0.0221911	0.000156577				0.00398986	0.000162115				0.00792754	0.000112246				0.0021172	3.37425e-05				0.00350421	8.8888e-05
	M+11	0.00101751	0.000105559							0.00502855	0.000223569							0.00551744	0.000323527						0.00987092	0.000206028				0.00118861	0.000106735				0.00264291	0.000134834				0.000576896	7.90458e-05				0.000858992	0.0002813
	M+12	0.00069522	4.89915e-05							0.00394468	0.000104736							0.00428665	2.54267e-05						0.00879145	0.000194765				0.000868421	4.28094e-05				0.00192599	3.71815e-05				0.000355382	1.59678e-05				0.000750228	8.45323e-05
	M+13	0.000153547	9.17725e-06							0.00105448	4.80095e-05							0.00129842	0.000120383						0.00324224	9.70416e-05				0.000231571	7.66275e-05				0.000595792	6.96575e-05				8.57853e-05	6.61385e-05				0.000246612	0.000198638
	M+14	0.000104691	3.06713e-05							0.000935153	6.79247e-05							0.000820556	6.49168e-05						0.00246016	2.96409e-05				0.000185507	2.54096e-05				0.000324172	4.09252e-05				2.68283e-05	4.6468e-05				0.000109413	7.5072e-06
	M+15	1.47e-05	2.54612e-05							0.000188622	0.000125409							0.000159352	1.91267e-05						0.00057998	9.41834e-05				2.58093e-05	4.47031e-05				0.00010864	5.54141e-05				2.76264e-05	2.46398e-05				0	0
	M+16	3.09435e-05	2.68769e-05							0.000598605	4.21632e-05							6.54703e-05	4.84747e-05						0.000390055	4.80384e-06				6.78452e-05	2.71395e-05				6.75564e-05	6.79097e-05				1.56934e-05	2.71818e-05				6.01366e-05	5.97662e-05
[truncated: 21 more columns]

## Sheet: dis
dis
mock							o.e.								o.e.								o.e.				o.e.					o.e.					o.e.					o.e.
		mean	stadev				mean	stadev		mean	stadev				mean	stadev		mean	stadev				mean	stadev	mean	stadev	mean	stadev		mean	stadev	mean	stadev		mean	stadev	mean	stadev		mean	stadev	mean	stadev
palmitic acid-270	M	0.321104	0.00129243	26.47	26.33	27.46	26.7533	0.615982		0.41796	0.000950878	15.37	15.35	15.4	15.3733	0.0251661		0.404669	0.000434208	16.77	16.81	16.78	16.7867	0.0208167	0.442817	0.00126893	0.177459	0.0012456		0.488589	0.00245111	0.137003	0.00224995		0.504485	0.0033248	0.137772	0.00172954		0.451249	0.000945271	0.18797	0.000350699
	M+1	0.019611	7.59388e-05							0.0453832	0.000489842							0.0429309	0.000306278						0.0280339	0.0020188				0.0405576	0.00297743				0.0394565	0.000679414				0.0306399	0.000324743
	M+2	0.0938652	9.48395e-05							0.16929	8.43486e-05							0.154357	0.0003061						0.116269	0.0044736				0.130295	0.0041003				0.133265	0.000646666				0.100765	0.000268426
	M+3	0.0369028	0.000310384							0.0470038	0.000140571							0.0493357	0.000354593						0.042299	0.00230554				0.0481687	0.00133011				0.0410314	0.00047991				0.0408746	0.000302051
	M+4	0.105799	0.000468913							0.117001	0.000298382							0.116234	0.000313962						0.110318	0.00147455				0.100864	0.0021613				0.0946241	0.000453384				0.0909658	0.000347435
	M+5	0.0437852	0.000239317							0.0339248	0.000155378							0.0377742	0.000380247						0.0376253	0.00240173				0.0408483	0.00198651				0.0303497	0.000156838				0.0374236	0.000235587
	M+6	0.0964143	0.00058886							0.0685008	0.000312574							0.071863	0.000335579						0.0734553	0.00145767				0.0615303	0.00102082				0.0566639	0.000872017				0.0692593	0.000295954
	M+7	0.0396008	0.000153195							0.0204148	0.000175825							0.0238607	0.000114728						0.026528	0.000948753				0.0246156	0.000999351				0.0192628	0.000239884				0.028535	0.000351347
	M+8	0.0773734	0.000456141							0.0356573	0.000217234							0.039881	0.00014124						0.0432372	9.5282e-05				0.027831	0.000867619				0.0317053	0.000706632				0.0485646	0.000268609
	M+9	0.0297432	0.00031395							0.0104752	8.89815e-05							0.0134712	0.000319493						0.0164375	0.00116331				0.0116157	0.00100468				0.0108974	0.000208517				0.0203522	0.000314739
	M+10	0.0545567	0.000329584							0.016809	0.000145774							0.0205783	2.3424e-05						0.024356	0.000718365				0.0126414	0.000680897				0.0167638	0.000592676				0.0316825	0.000446547
	M+11	0.0183278	0.00013123							0.00468394	0.00019406							0.00664716	0.000174269						0.011337	0.0031078				0.00325721	0.00517189				0.00575125	8.0957e-05				0.0121175	0.000207639
	M+12	0.032602	0.000190247							0.00723596	0.000103986							0.00971155	9.22671e-05						0.0138004	0.0021635				0.00482469	0.00288067				0.00839231	0.000310914				0.0186272	0.000174534
	M+13	0.00858546	8.51329e-05							0.00181912	4.91862e-05							0.00282465	6.49609e-05						0.0043721	0.00148313				0.00112021	0.00135606				0.0023895	0.000172029				0.00584129	0.000103791
	M+14	0.0149266	4.58444e-05							0.00271765	4.78354e-05							0.00401268	3.759e-05						0.00618592	8.77838e-05				0.00219457	0.000695072				0.0033724	0.000153915				0.00880379	7.37772e-05
	M+15	0.00240935	7.70058e-05							0.000421429	8.49805e-06							0.000730221	3.65004e-05						0.0010003	0.000920121				0.000381368	0.000617471				0.000633104	3.8681e-05				0.00175504	6.05263e-05
	M+16	0.0043931	1.84395e-05							0.000701496	4.07069e-05							0.00111876	3.41729e-05						0.00192796	0.000587529				0.000665028	0.000373075				0.000956134	8.32078e-05				0.00254401	6.02926e-05
WT myc
		Mittelwert	stadev.	o.e. in %			Mittelwert	stadev.		Mittelwert	stadev.	o.e. in %			Mittelwert	stadev.
16:1 - 268	M	0.932354	0.0156072	3.25	3.76	1.6	2.87	1.12903		0.951505	0.00939864	1.38	3.47	2.42	2.42333	1.045									1	0	0	0		0.882059	0.0074874	0.0516	0.0118		1	1.26346e-07	0	0
	M+1	0.00189468	0.00273633							0.00350577	0.000932701														0	0				0.0122528	0.0139943				0	0
	M+2	0.00803458	0.000661206							0.00489645	0.00070663														0	0				0.0137159	0.00761056				0	0
	M+3	0.00669789	0.00195677							0.00421771	0.00101183														0	0				0.00346658	0.0060043				0	0
	M+4	0.00710727	0.0030294							0.00622795	0.000576241														0	0				0.0131151	0.00280889				0	0
	M+5	0.00831838	0.00186391							0.00369791	0.000654641														0	0				0.0103964	0.00439138				0	0
	M+6	0.00725196	0.00172423							0.00508605	0.000316444														0	0				0.013916	0.00356901				0	0
	M+7	0.00270523	0.000548782							0.00320743	0.000775483														0	0				0.00726843	0.00281627				0	0
	M+8	0.00338276	0.000920674							0.00287924	0.00127943														0	0				0.00992626	0.00388182				0	1.397e-08
	M+9	0.002424	0.000870725							0.00155801	0.000630479														0	0				0.00731226	0.000334781				0	0
	M+10	0.00202478	0.002396							0.00167555	0.000354741														0	0				0.00600601	0.0061172				0	5.76726e-08
	M+11	0.00206308	0.00167767							0.000603301	0.000542008														0	0				0.00153548	0.00190113				0	5.47035e-08
	M+12	0.000562895	0.000974962							0.00114179	0.00061929														0	0				0.00649	0.00308176				0	0
	M+13	0.011516	0.0102779							0.00535094	0.00480035														0	0				0.00257026	0.00240229				0	0
	M+14	0.00146159	0.00141659							0.00152285	0.00134433														0	0				0.00529532	0.00242232				0	0
	M+15	0.00190787	0.0011572							0.002797	0.00112898														0	0				0.000831697	0.00144054				0	0
	M+16	0.000292781	0.000507111							0.000126719	0.000219484														0	0				0.00384223	0.00124522				0	0
		#DIV/0!	#DIV/0!							#DIV/0!	#DIV/0!
palmitic acid-270	M	0.47963	0.00067946	13.91	13.9	13.89	13.9	0.01		0.503558	0.00060178	15.66	15.72	15.61	15.6633	0.0550757									0.624532	0.00127328	0.115291	0.00122711		0.742129	0.000727753	0.0761	0.0006		0.851566	0.00835799	0.0670416	0.00398008
	M+1	0.0471148	0.000215441							0.0342659	0.000421054														0.0226368	0.00111317				0.0152772	0.00080979				0.00221425	0.00383519
	M+2	0.146373	0.000820225							0.113363	0.000447701														0.0723592	0.000529154				0.0579577	0.000630238				0.0138153	0.000712768
	M+3	0.0434639	0.000303344							0.0400324	0.000155425														0.0364459	0.000998288				0.0251905	0.000343619				0.00858872	0.000950647
	M+4	0.0978732	7.15201e-05							0.0847362	0.000303355														0.067507	0.0006928				0.0495324	0.000444199				0.0139209	0.00255173
	M+5	0.0309267	8.44259e-05							0.0317771	0.000294014														0.0339323	0.00122819				0.0212553	0.000101815				0.0125755	0.000206592
	M+6	0.0576828	0.00033413							0.055964	0.000290917														0.0458604	0.000361429				0.0308856	0.000327834				0.0147761	0.00215996
	M+7	0.0194939	7.72063e-05							0.0220361	0.00047317														0.0242298	0.000725286				0.0136579	0.000518483				0.0134371	0.000695373
	M+8	0.0319101	0.000114428							0.0364205	0.000202734														0.0265951	0.000513364				0.0164993	8.80654e-05				0.0145037	0.000749386
	M+9	0.0107808	2.51023e-05							0.0149623	0.000208416														0.0149432	5.61234e-05				0.00751055	0.000294333				0.0125031	0.00235728
	M+10	0.016224	0.000118987							0.0232434	6.80607e-05														0.0134569	0.000256814				0.00814633	0.000393946				0.0134564	0.00142948
	M+11	0.00519511	0.000131307							0.00935228	0.000124199														0.00685671	0.000308512				0.00360267	0.000259053				0.00910816	0.00173973
	M+12	0.00734188	5.75673e-05							0.0144399	0.000126015														0.00562278	0.000229331				0.00416715	0.000243668				0.00980704	0.00290758
	M+13	0.00196684	5.44332e-05							0.00476911	5.82621e-05														0.00249507	0.000381406				0.00180807	0.000234432				0.00399451	0.00241523
	M+14	0.00277338	1.92633e-05							0.00720678	0.000163792														0.00154628	0.00043521				0.00148207	0.000348992				0.00295754	0.00157593
	M+15	0.000442411	4.13771e-05							0.00147554	2.40716e-05														0.000529082	0.000280539				0.000395978	0.000144091				0.00153741	0.00222963
	M+16	0.000807639	2.69362e-05							0.0023973	4.48808e-05														0.000451521	0.000137749				0.000502575	0.000129774				0.00123808	0.000566084
R irreg
16:1 - 268	M	0.987577	0.00518233	1.32	0.94	0.37	0.876667	0.478156		0.996674	0.000119642	0.11	0.17	0.13	0.136667	0.0305505									0.994835	0.000565207	0.00244884	0.000198289		0.987786	0.000849041	0.00618156	0.000271438		Peak zu klein
	M+1	0.000544679	0.000943411							0.0016851	0.000342932														0.00232961	0.000534492				0.00329471	0.00111823
	M+2	0.000619188	0.00107246							0.000256502	0.000102009														0.000235097	0.000407201				0.000323505	0.000342412
	M+3	0.000269194	0.000164807							0.000142024	7.7348e-05														0.0001015	4.92581e-05				9.82099e-05	7.35401e-05
	M+4	7.73586e-05	7.51829e-05							0.000247371	0.000113917														4.39251e-05	3.80986e-05				0.000371982	6.0498e-05
	M+5	0.000629887	8.06419e-05							5.27112e-05	1.10707e-05														5.38559e-05	4.6811e-05				0.000279169	4.57714e-05
	M+6	0.000612177	0.000510794							7.58726e-05	9.28686e-06														0.000109475	5.55247e-05				0.00056366	5.56889e-05
	M+7	0.000492113	0.000217038							2.67881e-05	4.63983e-05														7.5205e-05	6.78701e-06				0.000498148	4.98965e-05
	M+8	0.000234338	0.000236461							2.67114e-05	4.62656e-05														0.000170155	9.16044e-05				0.000866936	5.59762e-05
	M+9	0.000128062	0.000191843							8.57429e-05	4.80138e-06														0.000189483	5.21962e-05				0.000644779	5.46075e-05
	M+10	0.0001932	0.000206519							2.63015e-05	4.55555e-05														0.000245111	8.51832e-05				0.00101925	5.44381e-05
	M+11	0.000169422	0.000293447							5.73961e-05	4.97071e-05														0.000328445	8.33997e-05				0.000751542	5.24365e-05
	M+12	7.7735e-05	0.000134641							5.1577e-05	4.46992e-05														0.000375286	4.60502e-05				0.00120202	4.898e-05
	M+13	0.00598575	0.00460323							0.000369717	0.000217127														7.80013e-05	0.000135102				0.000548926	4.90159e-05
	M+14	0.000870925	0.00142502							4.25998e-05	3.7208e-05														0.000331085	0.000144694				0.000896568	0.00022107
	M+15	0.000914937	0.00115326							0.000107152	9.31412e-05														0.000265064	4.70261e-05				0.000323238	4.26406e-05
	M+16	0.000603828	0.000502346							7.22762e-05	6.94011e-06														0.000234148	7.70084e-05				0.000531698	0.00010192
		#DIV/0!	#DIV/0!							#DIV/0!	#DIV/0!
palmitic acid-270	M	0.98906	0.00332012	0.6	0.2	0.64	0.48	0.243311		0.996729	0.000560983	0.11	0.15	0.14	0.133333	0.0208167									0.986128	0.000309045	0.0100358	0.000123961		0.950834	0.00133978	0.0302424	0.000708621		Peak zu klein
	M+1	0.00187986	0.00168988							0.000762152	0.00079514														0.000297501	0.000515287				0.00109316	0.00118321
	M+2	0.000244394	0.000225788							0.000252324	5.595e-05														4.36285e-05	7.55668e-05				0.00163638	0.000467736
	M+3	0.00109777	0.000468012							0.000327286	0.000117744														0.000118584	0.000106246				0.000581438	3.32042e-05
	M+4	0.000994429	0.000395325							0.000464291	5.51063e-05														0.000432858	0.000126262				0.00194043	2.26147e-05
	M+5	0.000973028	0.000274748							0.000264077	5.78136e-05														0.000328457	0.000108363				0.00156279	0.00015755
	M+6	0.0015112	0.000126855							0.000328311	8.7619e-05														0.00056035	0.000102057				0.00300066	5.19395e-05
	M+7	0.000419147	0.000375302							0.000199681	6.36768e-05														0.000436942	6.48395e-05				0.00264789	0.000233156
	M+8	0.000481406	0.000499744							0.000215871	5.5408e-05														0.000688215	4.89124e-05				0.00445244	0.000100594
	M+9	0.000300069	0.000494479							4.46967e-05	3.90374e-05														0.000834593	9.95404e-05				0.00362609	0.000112885
	M+10	0.000225627	0.000390797							5.50156e-05	4.76939e-05														0.00134871	0.000124916				0.0061824	0.000159446
	M+11	0.00181022	0.00162158							0.000116776	0.000202262														0.00123503	0.000355589				0.00408467	0.000194805
	M+12	0.000351248	0.000608379							4.98011e-05	8.62581e-05														0.00216552	0.000201296				0.00664817	0.000304948
	M+13	0	0							5.37796e-05	9.3149e-05														0.0012171	0.000222712				0.00298608	0.000319814
	M+14	0.000135785	0.000235187							8.22723e-05	8.50188e-05														0.00212254	7.69544e-05				0.00514122	0.000103797
	M+15	0.000302188	0.000523406							0	0														0.000858543	4.56687e-05				0.00132301	0.000205305
	M+16	0.000213418	0.000102524							5.50983e-05	4.77167e-05														0.00118384	4.70772e-05				0.00225883	0.000161785

## Sheet: ram2
ram2
mock
palmitic acid-270	M	0.406728	0.00189235	20.28	20.01	19.99	20.0933	0.161967		0.492504	0.000939434	16.61	16.62	16.62	16.6167	0.0057735		0.507544	0.00105995	15.52	15.56	15.52	15.5333	0.023094	0.490722	0.00171912	0.17952	0.00123946		0.534839	0.0084467	0.158855	0.0045445		0.531294	0.00179194	0.154898	0.000655807
	M+1	0.0424423	0.000240239							0.0364204	0.000724984							0.0344877	0.000108934						0.0299333	0.000882127				0.0276366	0.000651106				0.0332222	0.000374511
	M+2	0.111738	0.000367627							0.0828221	0.00041718							0.0891064	0.000335365						0.0710915	0.000831493				0.0698455	0.000105822				0.0764561	0.000389637
	M+3	0.0535187	0.000135706							0.0466831	0.000425531							0.0486302	0.000608261						0.0453097	0.000436943				0.0424465	9.53753e-05				0.0447648	0.000242615
	M+4	0.0890435	0.000143235							0.0742154	0.000323599							0.0771464	0.0001927						0.0718296	0.000417559				0.0697226	0.000462536				0.0702522	0.000683798
	M+5	0.0438452	0.000136058							0.04759	0.000303597							0.0460839	0.000181519						0.0477357	2.87626e-05				0.0442326	0.000471939				0.0434668	0.000385769
	M+6	0.0627098	0.00021381							0.0607569	0.000161132							0.057719	0.000348087						0.0601177	0.000295197				0.0564088	0.000715359				0.054318	5.21257e-05
	M+7	0.0307397	5.63793e-05							0.0372358	0.000261597							0.0332812	0.000427413						0.039905	0.000255965				0.0351833	0.00054336				0.0330451	0.00031624
	M+8	0.0429132	0.000256934							0.0417039	0.000231805							0.0368965	0.000190321						0.0441005	0.000655511				0.039206	0.00119369				0.0361137	4.92972e-05
	M+9	0.021954	0.000105762							0.0240696	0.000184435							0.020306	3.1421e-05						0.0269942	0.000123921				0.0226147	0.000976128				0.0212691	9.44626e-05
	M+10	0.0307762	0.000210376							0.023945	0.000107487							0.0204188	9.37272e-05						0.0275186	0.000185739				0.0224175	0.00102377				0.0213235	0.00016077
	M+11	0.0160814	0.000962498							0.0120854	9.50455e-05							0.0102123	0.000124978						0.0152781	0.000183286				0.0115267	0.000703675				0.0113605	0.000289175
	M+12	0.0207605	0.000269175							0.0108141	0.000124248							0.0093997	0.000109414						0.0141666	0.000663649				0.0110954	0.000690707				0.010658	5.98851e-05
	M+13	0.009171	0.000300501							0.00425605	2.4899e-05							0.00383741	7.34166e-05						0.00636159	0.000160719				0.00469888	0.000332323				0.00460186	5.76595e-05
	M+14	0.0109375	0.000202826							0.00333105	4.24191e-05							0.00332155	4.90763e-05						0.00574939	0.000168331				0.00458477	0.000483146				0.00452007	7.25244e-05
	M+15	0.00310731	0.000272892							0.000860321	4.75446e-06							0.000878966	4.81212e-05						0.00172982	0.000128811				0.00136911	0.000194459				0.00136626	2.71509e-05
	M+16	0.00353267	4.77966e-05							0.000707271	3.48822e-06							0.000729607	4.21891e-05						0.0014565	3.76959e-05				0.0021722	0.000225609				0.0019675	4.71763e-05
WT myc
																									mean	stadev	mean	stadev		mean	stadev	mean	stadev		mean	stadev	mean	stadev		mean	stadev	mean	stadev
16:1 - 268	M	0.996196	0.00112219	0.08	0.11	0.11	0.1	0.0173205		0.994335	0.00135503	0.12	0.12	0.12	0.12	0		0.982743	0.00257958	0.85	0.95	0.9	0.9	0.05	0.984264	0.00849284	0.0108105	0.00766135		0.955223	0.000258983	0.00977599	0.000460847		0.995283	0.000611971	0.00150483	0.000459076		0.961769	0.00345266	0.0110071	0.000949007
	M+1	0.00164322	0.000571735							0.00288971	0.00157034							0.000934661	0.00161888						0.00135908	0.000396242				0.00824395	0.0010908				0	0				0.00291579	0.0026663
	M+2	0.000717271	0.000660106							0.000430173	0.000304675							0.00183053	0.000301261						0	0				0.0165161	0.000610453				0.00217894	0.000462022				0.0109603	0.00012693
	M+3	0.000161945	0.000149709							0.000375922	0.000222386							0.00140457	0.000663218						0.000430012	0.000372523				0.00423939	0.000108339				0.000626208	0.000300133				0.0039977	0.000296874
	M+4	0.000298929	6.86181e-05							0.000552418	5.40574e-05							0.00204754	0.000416578						0.000808642	0.000704098				0.00585388	0.000158933				0.000586274	0.000521288				0.0060619	0.000164366
	M+5	0.000168693	9.70093e-05							0.000315448	6.11347e-05							0.00158805	0.000329801						0.000283285	0.000490664				0.0021838	0.00014513				0.000181481	7.51048e-05				0.00296663	0.00022681
	M+6	0.000183336	5.78473e-05							0.000376904	5.68289e-05							0.00161721	0.000580664						0.000452355	0.000783501				0.00270968	6.14947e-05				0.000237916	0.000162423				0.00364043	5.09668e-05
	M+7	0.000157296	8.59083e-05							0.000192529	5.70085e-05							0.000930202	7.26898e-05						0.000871046	0.000756144				0.00118987	0.000182138				0.000302476	0.000136568				0.00178643	0.000145797
	M+8	5.00013e-05	4.35889e-05							5.03405e-05	8.71922e-05							0.00053427	0.00045789						0.000611314	0.00105883				0.0012597	0.000118292				0.000157664	0.000216211				0.00180614	0.000190586
	M+9	8.21265e-05	3.65676e-06							8.79343e-05	8.83543e-05							0.000408513	0.000205042						0.00147953	0.00169382				0.000692114	6.35963e-05				7.09569e-05	8.82009e-05				0.00109735	8.03635e-05
	M+10	5.30197e-05	4.59208e-05							5.04135e-05	4.37844e-05							0.000277082	6.67054e-05						0.00107633	0.00158629				0.000635941	0.00018128				0.00013965	0.000130126				0.00111623	0.000126067
	M+11	8.44372e-05	8.39967e-05							5.61707e-05	9.72905e-05							0.000388161	0.000379256						1.60809e-05	2.78529e-05				0.000477975	4.79419e-05				8.02296e-05	7.74923e-05				0.000524587	9.10949e-05
	M+12	7.4331e-05	4.69013e-06							7.88767e-05	8.53444e-05							1.40263e-05	2.42942e-05						0.000511731	0.000886344				0.000318727	5.65363e-05				0.00010269	0.000120035				0.000565004	6.31193e-05
	M+13	2.67754e-05	4.63764e-05							5.65495e-05	9.79466e-05							0.0041584	0.000701678						0.00439652	0.00563774				9.33698e-05	8.09468e-05				0	0				0.000392405	0.000398238
	M+14	2.7346e-05	4.73647e-05							2.62865e-05	4.55296e-05							0.000598312	0.00103631						0.000503902	0.000872783				0.000316842	0.000164881				0	0				0.000168558	0.000114334
	M+15	5.2018e-05	4.53785e-05							7.92173e-05	7.78581e-05							5.91542e-05	0.000102458						0.00244631	0.00227461				0	0				5.20456e-05	9.01456e-05				0.000131387	0.00022757
	M+16	2.29947e-05	3.98281e-05							4.59781e-05	3.98223e-05							0.00046615	0.000405236						0.000489496	0.0004284				4.5575e-05	3.99987e-05				0	0				9.99772e-05	0.00011314
		#DIV/0!	#DIV/0!							#DIV/0!	#DIV/0!							#DIV/0!	#DIV/0!
palmitic acid-270	M	0.616653	0.000743466	10.94	10.92	10.97	10.9433	0.0251661		0.647767	0.000590129	9.21	9.19	9.21	9.20333	0.011547		0.46413	0.000701433	13.2	13.08	13.12	13.1333	0.061101	0.635842	0.00449789	0.0996688	0.00186548		0.811614	0.000413319	0.0512759	9.39722e-05		0.615782	0.00185969	0.0879092	0.000615929		0.61182	0.0011532	0.103608	0.000127619
	M+1	0.0341125	0.000480352							0.0381793	0.000547603							0.0573538	0.00036587						0.036728	0.00160373				0.0188583	0.000254077				0.0498946	0.000481583				0.0373613	0.000620839
	M+2	0.0716203	0.000413606							0.0802419	0.000297172							0.136804	0.000524591						0.0832448	0.000835799				0.0455011	0.000505008				0.111494	0.000399445				0.0849141	0.000390487
	M+3	0.0453529	0.000109167							0.0429061	0.000102833							0.067583	0.000582052						0.0442794	0.00100372				0.0209326	0.000402316				0.0490747	0.000720564				0.0471648	0.000334175
	M+4	0.063302	0.000144662							0.0604016	0.000153487							0.0972756	0.000331882						0.0595483	0.00032701				0.0303757	0.000157051				0.0679053	0.000231475				0.0682703	0.000472034
	M+5	0.0399933	0.00019545							0.032366	0.000185223							0.0481504	0.000452744						0.0319831	0.000855456				0.0161336	0.000135568				0.0287351	0.000522337				0.0378661	0.000295302
	M+6	0.0442176	0.000192438							0.0363973	0.000214243							0.0537855	0.000190201						0.0345676	0.000152765				0.0189174	0.000168919				0.0323443	0.000195293				0.0418171	0.000386937
	M+7	0.0257177	0.000143126							0.018698	6.44448e-05							0.0251747	0.000199388						0.019436	0.000191585				0.0103374	0.000127178				0.0137276	7.38928e-05				0.0222818	0.000607685
	M+8	0.0242507	6.21643e-05							0.0180348	0.000253604							0.0239032	5.99159e-05						0.0192335	0.000770108				0.0109223	0.000260767				0.0139385	0.000318758				0.0211805	0.000121696
	M+9	0.0127344	0.000123514							0.008584	0.000180559							0.0102735	8.53045e-05						0.011042	0.000332638				0.00526491	8.7292e-05				0.00591547	5.06876e-05				0.0102025	0.000173464
	M+10	0.0105757	5.26234e-05							0.00778792	0.000103646							0.00856572	0.000113492						0.00990436	0.000651226				0.00530095	0.000138692				0.00573051	0.000248263				0.00860842	0.000234802
	M+11	0.00481193	9.55457e-05							0.00331404	6.33674e-05							0.00314853	6.91203e-06						0.00519811	0.000558314				0.00225769	0.000223333				0.00210737	0.000306601				0.00364739	3.54142e-05
	M+12	0.00373169	5.26152e-05							0.00290844	3.67024e-05							0.00243294	5.65958e-05						0.00453715	0.000493222				0.00200551	7.22396e-05				0.00180559	0.000111833				0.00286609	0.000165219
	M+13	0.00129953	6.98126e-06							0.00100273	3.64352e-05							0.000666488	5.17728e-05						0.00193633	0.000271365				0.000686902	8.27088e-05				0.000676944	9.93138e-05				0.000831723	0.000212697
	M+14	0.00100996	3.23427e-05							0.000934833	5.5269e-05							0.000523323	5.46452e-05						0.00164268	0.000332308				0.000581717	7.26799e-05				0.000590011	8.83507e-05				0.000817038	2.55775e-05
	M+15	0.000232328	3.04216e-05							0.000214908	3.09943e-05							0.000118978	1.89915e-05						0.000541588	9.49482e-05				0.000134679	8.13579e-05				0.00012965	5.25975e-05				0.000206567	2.93681e-05
	M+16	0.000384899	2.7751e-05							0.000260923	2.1198e-06							0.000110105	2.94432e-06						0.000335476	0.000134188				0.000175186	7.93742e-05				0.000148199	5.01829e-05				0.000143958	2.48927e-06
R irreg
16:1 - 268	M	0.99071	0.000519621	0.11	0.08	0.05	0.08	0.03		0.994241	0.000783732	0.08	0.09	0.01	0.06	0.043589		0.994166	0.000644351	0.15	0.15	0.1	0.133333	0.0288675	0.996554	0.000618583	0.000647032	0.000218264		0.950264	0.00172397	0.0109919	0.000946692		0.996695	0.000503444	0.00116836	0.000587841		0.959236	8.35227e-05	0.0137825	0.000843414
	M+1	0.00872152	0.000819528							0.00512408	0.000546092							0.00394038	0.000706209						0.00263782	0.000455561				0.00934833	0.00109959				0.00195058	0.00114805				0.00522607	0.00107184
	M+2	0.000158306	0.000154518							0.000178056	0.000154517							0.000569461	6.17439e-05						0.000406265	7.64219e-05				0.017743	0.000550581				0.000543782	0.000766561				0.00774928	0.000397784
	M+3	0	0							4.15743e-05	4.02711e-05							0.000127393	0.000110967						2.96722e-05	5.13937e-05				0.00473761	0.000189035				4.91945e-05	5.48703e-05				0.00308671	0.000233837
	M+4	6.9488e-05	8.58989e-06							6.77362e-05	4.4461e-06							0.000239208	1.16471e-05						2.14549e-05	3.7161e-05				0.00671839	0.000127337				7.44021e-05	7.63001e-05				0.00507597	0.00020246
	M+5	5.07862e-05	4.39853e-05							5.1309e-05	4.44375e-05							3.34393e-05	2.89705e-05						0	0				0.00233043	0.000218211				7.8272e-05	7.90806e-05				0.0025078	0.000119561
	M+6	0	0							5.13086e-05	4.45192e-05							0.000109475	5.66184e-05						0	0				0.00316422	0.000109325				2.27304e-05	3.93703e-05				0.00381912	0.000192422
	M+7	2.95612e-05	5.12014e-05							2.67596e-05	4.6349e-05							7.64048e-05	6.69669e-06						5.96267e-05	5.16419e-05				0.00138611	0.000137193				2.99571e-05	5.18872e-05				0.00228565	7.05058e-05
	M+8	0	0							2.98869e-05	5.17656e-05							7.97339e-05	8.24237e-07						0	0				0.00145798	1.63417e-05				2.96017e-05	5.12716e-05				0.0030549	5.59315e-05
	M+9	0	0							0	0							0.000109947	5.16791e-05						0	0				0.000664929	5.05882e-05				0	0				0.00179444	0.000130619
	M+10	0	0							2.90922e-05	5.03891e-05							7.66275e-05	5.8511e-06						0	0				0.00074731	4.69083e-05				2.91011e-05	5.04047e-05				0.00229403	0.000137971
	M+11	0.000144686	4.96756e-05							5.58782e-05	4.85013e-05							0.000111876	0.000130547						0.000175093	8.68921e-05				0.000354001	8.70624e-05				5.61686e-05	4.83711e-05				0.00126981	0.000121473
	M+12	6.87443e-05	7.57478e-06							2.1857e-05	3.78574e-05							7.46543e-05	7.83431e-05						4.27845e-05	3.71719e-05				0.000406234	4.05839e-05				0	0				0.00131894	8.71652e-05
	M+13	0	0							5.69039e-05	9.85605e-05							8.19434e-05	8.50711e-05						0	0				0.00023681	0.000410168				0.000228309	0.0002157				0.000359153	0.000488467
	M+14	0	0							0	0							5.35515e-05	9.2754e-05						0	0				0.000177147	0.000306827				5.00026e-05	8.6607e-05				0.000603133	0.000123909
	M+15	2.42772e-05	4.12191e-05							2.44633e-05	4.23717e-05							5.01211e-05	4.35672e-05						2.37753e-05	4.118e-05				0.000120096	0.00011018				0.000162711	0.00015976				0.000147326	0.000149819
	M+16	2.30494e-05	3.99228e-05							0	0							0.000100069	4.42398e-05						4.99788e-05	4.36297e-05				0.000143361	7.15441e-05				0	0				0.000171781	8.36355e-05
		#DIV/0!	#DIV/0!							#DIV/0!	#DIV/0!							#DIV/0!	#DIV/0!
palmitic acid-270	M	0.99915	0.000640891	0.04	0.03	0.03	0.0333333	0.0057735		0.998957	0.000311848	0.04	0.04	0.04	0.04	0		0.993503	0.00136085	0.24	0.27	0.21	0.24	0.03	0.9996	0.000178202	0.000544262	0.000200226		0.883385	0.00128912	0.0243673	0.000168822		0.99864	0.000508956	0.000940479	0.000226527		0.889676	0.0026259	0.0357929	0.000467615
	M+1	0.000626873	0.000707978							0.000819768	0.000203363							0.00100768	0.000936445						8.31515e-05	0.000144023				0.0189552	0.00122526				0	0				0.00934938	0.00161754
	M+2	0.000114102	0.000158902							6.39237e-06	1.10719e-05							0.0021193	0.000340673						2.96273e-05	5.1316e-05				0.0460944	0.000349731				0.000526215	0.000247329				0.025236	0.000566615
	M+3	3.70505e-05	3.35262e-05							2.63045e-05	4.55607e-05							0.000299632	0.000129338						0	0				0.0110214	0.000399946				9.16106e-05	8.24476e-05				0.00903702	0.000298572
	M+4	4.23962e-05	3.67239e-05							5.17387e-05	4.48812e-05							0.000562091	1.15733e-05						5.6682e-05	4.96557e-05				0.0163533	0.000381996				0.000148508	2.75479e-06				0.0146954	0.00022943
	M+5	0	0							2.53602e-05	4.39252e-05							0.000247561	5.4878e-05						0	0				0.00553972	0.000483052				2.11792e-05	3.66835e-05				0.00776492	0.000228894
	M+6	0	0							2.68271e-05	4.6466e-05							0.000297783	5.79657e-05						0	0				0.00696221	0.000172378				2.97695e-05	5.15623e-05				0.0104917	0.000397228
	M+7	0	0							0	0							0.000141023	6.68295e-06						0	0				0.00296334	2.40538e-05				0	0				0.00608304	0.000131538
	M+8	0	0							0	0							0.000251221	3.66286e-07						0	0				0.00313589	0.000135712				5.98736e-05	5.18523e-05				0.00793063	0.000301969
	M+9	0	0							0	0							0.000210785	5.09324e-05						2.98077e-05	5.16285e-05				0.00145203	7.86206e-05				0	0				0.00448407	0.000102774
	M+10	0	0							2.93551e-05	5.08445e-05							0.000183572	0.00010065						0	0				0.00152297	0.000176572				0	0				0.00571785	2.65333e-05
	M+11	2.91697e-05	5.05233e-05							2.98002e-05	5.16154e-05							0.000245531	0.00023899						8.86474e-05	0.000153542				0.000773797	0.000188881				0.000264403	8.8013e-05				0.0028488	0.000116244
	M+12	0	0							0	0							0.00023588	7.47986e-05						0	0				0.000909836	8.99042e-05				0	0				0.00333777	0.000187671
	M+13	0	0							0	0							0.000182387	0.000127997						5.73191e-05	9.92796e-05				0.000295303	4.79555e-05				5.51713e-05	4.778e-05				0.00129807	5.1815e-05
	M+14	0	0							0	0							0.000273044	4.34175e-05						0	0				0.000408871	4.26804e-05				2.68208e-05	4.64551e-05				0.00136946	7.46963e-05
	M+15	0	0							0	0							7.62033e-05	7.92843e-05						2.75965e-05	4.77986e-05				0.000107665	8.78749e-05				8.26114e-05	8.35355e-05				0.000244606	7.53728e-05
	M+16	0	0							2.77046e-05	4.79858e-05							0.000163559	1.09424e-06						2.69864e-05	4.67418e-05				0.000119412	4.19514e-05				5.40965e-05	4.68805e-05				0.00043539	7.34319e-05

## Sheet: no plant
fungus only
																											o.e.					o.e.			34		o.e.									Rh. Irreg.
																									mean	stadev	mean	stadev		mean	stadev	mean	stadev		mean	stadev	mean	stadev
16:1 - 268	M	0.991039	0.000193993	0.09	0.13	0.08	0.1	0.0264575		0.993521	0.000259926	0.08	0.1	0.04	0.0733333	0.0305505		0.994459	0.0004735	0.1	0.11	0.03	0.08	0.043589	0.864713	0.00186463	0.024055	0.00106591		0.968197	0.00188401	0.0112193	0.000332632		0.967941	0.000981326	0.00482323	0.000607087						FS 16:1-268	M	0.988966	0.00071201	0.14	0.18
	M+1	0.00451987	0.000485089							0.00554611	0.000411212							0.00387248	0.000409017						0.0212675	0.00141083				0.00496075	0.00164682				0.00673314	0.00130949									M+1	0.00273602	0.000987977
	M+2	0.0023367	0.000193601							0.000606907	0.000189617							0.000973231	7.43559e-05						0.0684453	0.000290465				0.010486	0.000273162				0.022485	0.000568826									M+2	0.0076766	0.000536447
	M+3	0.000349496	5.83718e-05							2.56108e-05	4.43593e-05							0.000112573	5.27619e-05						0.0104548	0.000388948				0.000934271	0.000150393				0.000613114	0.000408074									M+3	0.000109477	6.72665e-05
	M+4	0.00055316	3.21594e-06							6.16082e-05	4.66827e-06							4.51773e-05	3.15665e-06						0.0183471	0.000299536				0.00175716	0.000137717				0.00129381	0.000317429									M+4	0.000217229	8.72883e-06
	M+5	0.000157261	5.00084e-05							0	0							5.20073e-05	4.50408e-05						0.00463132	2.74513e-05				0.000710291	0.000136298				9.13402e-05	0.000158206									M+5	2.92935e-05	2.53692e-05
	M+6	0.000242592	2.7573e-06							3.00001e-05	5.19618e-05							5.3417e-05	4.62611e-05						0.00606537	0.000226853				0.00164928	6.1826e-05				0.00014276	0.000105592									M+6	2.71032e-05	4.69441e-05
	M+7	0.00011876	5.3019e-05							0	0							2.66863e-05	4.6222e-05						0.00170935	0.000224605				0.000847256	0.000159925				7.52873e-05	7.31166e-05									M+7	0	0
	M+8	0.00016415	5.11379e-06							0	0							5.64347e-05	4.91049e-05						0.00179623	2.88054e-05				0.00185774	0.000116963				5.41385e-05	4.70411e-05									M+8	0	0
	M+9	0.000100536	5.12384e-05							0	0							8.27514e-05	4.64548e-06						0.000474224	9.00427e-05				0.00104455	6.37974e-05				8.10988e-05	8.28269e-05									M+9	0	0
	M+10	0.000106377	4.62334e-05							0	0							7.99785e-05	3.85864e-07						0.000609425	0.000115371				0.00201993	0.000135222				5.1955e-05	4.56068e-05									M+10	0	0
	M+11	0.000106492	4.59178e-05							5.77335e-05	4.93316e-05							5.33304e-05	4.61856e-05						0.000303709	3.66135e-05				0.00107946	0.000139821				2.57579e-05	4.4614e-05									M+11	5.73519e-05	4.96686e-05
	M+12	0.000100215	5.79966e-05							4.91761e-05	4.29301e-05							5.33732e-05	4.62226e-05						0.000217354	0.000125098				0.00165228	4.7296e-05				2.21372e-05	3.83428e-05									M+12	4.81491e-05	4.22539e-05
	M+13	0	0							0	0							0	0						0.000435317	0.000384369				0.00109377	0.000347518				0.000163745	0.000141836									M+13	5.63885e-05	9.76677e-05
	M+14	0	0							0	0							2.82252e-05	4.88875e-05						0.000227006	0.000344035				0.00112977	0.000138931				0.00015581	0.000134948									M+14	2.55445e-05	4.42444e-05
	M+15	7.92394e-05	7.77089e-05							5.21364e-05	4.55724e-05							2.25162e-07	3.89992e-07						0.000170874	0.000265278				0.000194784	0.000140673				0	0									M+15	5.03698e-05	8.7243e-05
	M+16	2.60814e-05	4.51743e-05							5.00132e-05	4.36985e-05							5.07149e-05	4.42958e-05						0.000131898	0.000114638				0.000386076	7.50809e-05				7.00592e-05	7.28418e-05									M+16	0	0
		#DIV/0!	#DIV/0!							#DIV/0!	#DIV/0!							#DIV/0!	#DIV/0!																											#DIV/0!	#DIV/0!
palmitic acid-270	M	0.986707	0.000887768	0.25	0.27	0.35	0.29	0.052915		0.998002	0.000252037	0.05	0.05	0.05	0.05	8.49837e-18		0.996059	0.000570471	0.11	0.08	0.1	0.0966667	0.0152753	0.818048	0.00209636	0.0313214	0.000313909		0.950721	0.00206192	0.0176952	0.000435488		0.95365	0.00112625	0.00615374	8.60433e-05						palmitic acid-270	M	0.952452	0.000379901	0.4	0.38
	M+1	0.00340342	0.000945589							0.00095551	0.000509778							0.00077407	0.000550787						0.0287484	0.0013743				0.00591492	0.00173889				0.0110142	0.00157361									M+1	0.0340442	0.000326429
	M+2	0.00508417	8.48243e-05							0.000828981	0.000241246							0.00213544	0.000152013						0.0931626	0.000506614				0.0174854	9.65496e-05				0.0317592	0.00067817									M+2	0.0129127	5.84439e-05
	M+3	0.000897721	7.35173e-05							4.62911e-05	8.01786e-05							0.000113734	8.31603e-05						0.0142074	0.000235875				0.00101681	5.0872e-05				0.00107214	0.000172012									M+3	0.000149284	0.000142077
	M+4	0.00126003	2.25846e-06							5.52338e-05	4.05029e-06							0.000245003	5.40259e-05						0.0249745	0.000680966				0.00266512	3.81892e-05				0.0018175	0.000157415									M+4	0.00026726	4.91883e-05
	M+5	0.000347715	5.45291e-07							0	0							4.67645e-05	8.44828e-06						0.00608575	0.000230294				0.000956177	4.22165e-05				0.000122919	1.999e-05									M+5	2.23731e-05	7.59239e-06
	M+6	0.000486379	2.19878e-07							0	0							0.000143365	5.32229e-05						0.00743629	4.45674e-05				0.00242937	9.55359e-05				0.000161708	5.1312e-05									M+6	0	0
	M+7	0.00020501	4.58621e-07							0	0							4.96496e-05	4.34148e-05						0.00217987	0.000157946				0.00138908	3.84898e-05				6.3486e-05	6.2765e-06									M+7	0	0
	M+8	0.000330169	8.82633e-07							0	0							8.25077e-05	4.04065e-06						0.00231212	5.88878e-05				0.00302142	9.029e-05				5.11224e-05	4.42745e-05									M+8	0	0
	M+9	0.000200134	5.13769e-05							0	0							7.9801e-05	3.06712e-07						0.000672473	3.89137e-05				0.0017148	8.92038e-05				2.55073e-05	4.418e-05									M+9	0	0
	M+10	0.00024166	8.78419e-05							0	0							8.01474e-05	2.90998e-07						0.000893371	3.9693e-05				0.00338093	9.69311e-05				0	0									M+10	0	0
	M+11	0.00021056	0.000127905							0	0							2.64443e-05	4.58029e-05						0.000233948	0.000112794				0.00157372	5.02791e-05				0	0									M+11	8.41079e-05	0.000145679
	M+12	0.000236722	2.49078e-06							2.88382e-05	4.99492e-05							2.65466e-05	4.598e-05						0.000496351	7.35745e-05				0.00307542	8.33511e-05				0	0									M+12	4.29715e-05	3.72329e-05
	M+13	0.000125572	4.96128e-05							0	0							8.30719e-05	8.4857e-05						0.000202131	0.000105737				0.00114142	3.90681e-05				5.455e-05	9.44834e-05									M+13	2.51654e-05	4.35878e-05
	M+14	0.000132914	4.96724e-05							2.79984e-05	4.84947e-05							2.6809e-05	4.64346e-05						0.000149527	8.04771e-05				0.00220826	8.00415e-05				5.12168e-05	4.45166e-05									M+14	0	0
	M+15	5.09916e-05	4.41601e-05							5.50732e-05	4.77126e-05							2.75363e-05	4.76943e-05						8.62864e-05	7.47295e-05				0.000503501	0.000120615				2.49911e-05	4.32859e-05									M+15	0	0
	M+16	8.01108e-05	1.10664e-06							0	0							0	0						0.000111026	4.02634e-05				0.000802315	8.89702e-05				0.000131532	4.57846e-05									M+16	0	0
[truncated: 17 more columns]

## Sheet: carrot
carrot
mock				o.e.					o.e.					o.e.					o.e.					o.e.					o.e.					o.e.					o.e.					o.e.					o.e.
		mean	stadev	mean	stadev		mean	stadev	mean	stadev		mean	stadev	mean	stadev		mean	stadev	mean	stadev		mean	stadev	mean	stadev		mean	stadev	mean	stadev		mean	stadev	mean	stadev		mean	stadev	mean	stadev		mean	stadev	mean	stadev		mean	stadev	mean
palmitic acid-270	M	0.659135	0.0940874	0.130168	0.0222092		0.720312	0.00104855	0.129021	0.00113925		0.592563	0.00126502	0.165887	0.00103139	M	0.7326	0.0014	0.1247	0.0003		0.7031	0.0014	0.1289	0.0002		0.6916	0.001	0.1119	0.0003		0.6762	0.0009	0.133	0.0003		0.7426	0.0012	0.1135	0.0005		0.8172	0.0014	0.0723	0.0003		0.7111	0.0014	0.1076
	M+1	0.0106356	0.00383725				0.00494802	0.00062855				0.0163449	0.000838729			M+1	0.0033	0.001				0.0024	0.0011				0.0075	0.0009				0.0038	0.0006				0.0021	0.0009				0.0021	0.001				0.0054	0.0009
	M+2	0.0378005	0.0167733				0.0203224	0.000142187				0.0426876	4.25233e-05			M+2	0.0138	0.0003				0.0158	0.0001				0.0348	0.0004				0.0224	0.0002				0.0128	0.0003				0.0145	0.0002				0.0261	0.0003
	M+3	0.027232	0.00968054				0.0166942	0.000204152				0.0327185	0.000181667			M+3	0.0106	0.0002				0.0143	0.0002				0.0219	0.0004				0.017	0.0001				0.0104	0.0001				0.0116	0.0003				0.0203	0.0001
	M+4	0.0479331	0.0241262				0.0275151	0.000252163				0.049587	0.000513837			M+4	0.0231	0.0002				0.0319	0.0003				0.0478	0.0003				0.04	0.0001				0.0274	0.0002				0.0247	0.0001				0.0431	0.0006
	M+5	0.0327022	0.0114538				0.0222135	0.000174774				0.0364506	0.000223894			M+5	0.0193	0.0002				0.0265	0.0002				0.0311	0.0004				0.0304	0.0004				0.0212	0.0001				0.0185	0.0002				0.0313	0.0002
	M+6	0.0446652	0.0188413				0.030283	0.000314639				0.0443443	0.000312001			M+6	0.0333	0.0001				0.0445	0.0001				0.0488	0.0004				0.0514	0.0003				0.0395	0.0001				0.0291	0.0003				0.0473	0.0003
	M+7	0.0288896	0.00737338				0.0233312	0.000129181				0.0318421	0.000314491			M+7	0.0262	0.0003				0.0321	0.0002				0.0283	0.0001				0.034	0.0003				0.0266	0.0002				0.0188	0.0001				0.0296	0.0003
	M+8	0.0333668	0.00875089				0.028512	7.23158e-05				0.0358874	0.000179081			M+8	0.0371	0.0002				0.0423	0.0006				0.0357	0.0006				0.0447	0.0003				0.0394	0.0002				0.0237	0.0004				0.0349	0.0001
	M+9	0.0204096	0.00154328				0.0210586	0.000213208				0.0247937	0.00040291			M+9	0.0249	0				0.0258	0.0001				0.0174	0				0.0248	0.0003				0.0216	0.0001				0.0127	0.0001				0.0182	0.0002
	M+10	0.0211566	0.00113974				0.0246567	0.00015515				0.0273105	5.85317e-05			M+10	0.03	0.0001				0.0278	0.0003				0.0181	0.0002				0.0269	0.0002				0.0265	0.0004				0.0134	0				0.0175	0.0002
	M+11	0.0116423	0.00172849				0.0163695	0.000174562				0.0176312	0.000162252			M+11	0.0162	0.0001				0.0133	0.0003				0.0072	0.0001				0.0117	0.0002				0.0111	0				0.0057	0.0002				0.0069	0.0002
	M+12	0.011357	0.00212909				0.0178427	0.000342489				0.0190568	0.000284335			M+12	0.0161	0.0001				0.012	0.0003				0.0063	0.0001				0.0103	0.0002				0.0114	0.0001				0.0049	0.0001				0.0056	0.0001
	M+13	0.00521801	0.00180453				0.00977504	0.000121938				0.0103129	0.000162043			M+13	0.0063	0.0001				0.0042	0.0001				0.0018	0.0001				0.0032	0.0001				0.0035	0.0001				0.0016	0				0.0016	0.0001
	M+14	0.00496461	0.00221764				0.00970163	0.000316253				0.0107751	0.000290423			M+14	0.0052	0.0001				0.0031	0.0001				0.0013	0				0.0024	0.0001				0.003	0				0.0011	0				0.001	0
	M+15	0.00147995	0.000844107				0.00340388	1.6327e-05				0.00388853	0.000105054			M+15	0.0012	0.0001				0.0006	0.0001				0.0002	0				0.0005	0.0001				0.0005	0.0001				0.0002	0.0001				0.0002	0
	M+16	0.00141178	0.000862273				0.00306037	0.000146105				0.00380603	0.000139599			M+16	0.0008	0.0001				0.0004	0				0.0001	0.0001				0.0003	0.0001				0.0004	0				0.0001	0				0.0001	0
WT myc				o.e.					o.e.					o.e.					o.e.					o.e.					o.e.					o.e.					o.e.					o.e.
		mean	stadev	mean	stadev		mean	stadev	mean	stadev		mean	stadev	mean	stadev		mean	stadev	mean	stadev		mean	stadev	mean	stadev		mean	stadev	mean	stadev		mean	stadev	mean	stadev		mean	stadev	mean	stadev		mean	stadev	mean	stadev		mean	stadev	mean
16:1 - 268	M	0.330178	0.0149514	0.526827	0.0138788		0.439553	0.00362326	0.314028	0.00198516		0.49317	0.00686951	0.296316	0.00483393	M	0.351881	0.00189015	0.34258	0.00161185		0.316726	0.00682399	0.329108	0.00362672		0.248642	0.00473268	0.389742	0.00264767		0.277208	0.00315759	0.639879	0.0028519		0.467586	0.00312551	0.275743	0.00202154		0.296619	0.00184129	0.29339	0.0036217		0.271517	0.00276776	0.370019
	M+1	0.000358113	0.00062027				0.00263207	0.000947425				0.000469354	0.000458707			M+1	0.00204108	0.00124674				0.00460665	0.00122748				0.00285736	0.00258982				0.000655752	0.00101241				0	0				0.00780266	0.000453314				0.00784976	0.000284672
	M+2	0.00198363	0.000723628				0.00676835	0.000621803				0.00596152	0.00081261			M+2	0.010677	0.000448434				0.0223054	0.00252179				0.0120583	0.000886093				0.000594051	0.000329352				0.0100525	0.00123629				0.0443598	0.000656981				0.0161844	0.000115718
	M+3	0.00108395	0.000202915				0.00663478	0.000380265				0.00462059	0.000358517			M+3	0.0111629	0.000330503				0.0165896	0.00256756				0.0129925	0.00294076				0	0				0.00964743	0.000527079				0.0306693	0.000825387				0.0146417	0.000669674
	M+4	0.00280977	0.000470303				0.0230841	0.000107068				0.0168364	0.000608541			M+4	0.0341261	0.00130907				0.0576882	0.00127789				0.0453618	0.00279362				0.000929127	0.000626237				0.0346728	0.000576599				0.0909126	0.00147845				0.0417473	5.02238e-05
	M+5	0.00217877	0.000846261				0.0206068	0.000407685				0.0155104	0.00037382			M+5	0.0335568	0.000545184				0.0436738	0.000722175				0.0396827	0.00182526				0.00113154	0.000489722				0.026702	0.000280102				0.0596975	0.00213042				0.0377392	0.00104477
	M+6	0.00696978	0.000259932				0.055769	0.000283637				0.041423	0.00103112			M+6	0.0741336	0.000948044				0.101222	0.00413378				0.0935063	0.00271813				0.00185544	0.000355266				0.0686905	0.000900639				0.120327	0.00253492				0.0903142	4.83084e-05
	M+7	0.00706412	0.000568575				0.0414577	0.000353497				0.0337348	0.000699418			M+7	0.0599689	0.002256				0.0624682	0.00597785				0.0720454	0.00303784				0.00156967	0.000319481				0.0487448	0.000636105				0.0679627	0.00237697				0.0713628	0.000161601
	M+8	0.021221	0.00100004				0.0877029	0.00180327				0.0738463	0.000619955			M+8	0.104645	0.000591132				0.112445	0.00632438				0.125167	0.00353963				0.00398428	0.000254694				0.0912104	0.00328778				0.1083	0.00260558				0.120021	0.000581991
	M+9	0.0183142	0.000494369				0.055597	0.000991842				0.0490575	0.00118147			M+9	0.0656981	0.00134648				0.0582751	0.00309561				0.0764283	0.00405638				0.00394585	0.000395252				0.0509187	0.000677938				0.0495084	0.00171576				0.0718674	0.00037173
	M+10	0.0598476	0.000893464				0.0929759	0.00082673				0.0860752	0.00187324			M+10	0.0958592	0.00147596				0.0881843	0.00219377				0.110725	0.00223253				0.0162777	0.000696563				0.0786534	0.000446443				0.0627731	0.000700062				0.102792	0.000148107
	M+11	0.0447368	0.00165954				0.0458579	0.000889746				0.0457191	0.000813326			M+11	0.0485006	6.69116e-05				0.0352908	0.000675061				0.0488608	0.00108281				0.0159676	0.00013626				0.0339213	0.000966993				0.0236338	0.000528163				0.050968	0.000118523
	M+12	0.12416	0.00252393				0.0635373	0.000341317				0.0677357	0.00136667			M+12	0.057238	0.000796579				0.0416581	0.00339825				0.0608148	0.00294542				0.0701737	0.000979322				0.0440597	0.000651165				0.0233782	0.00059776				0.0605647	0.000820529
	M+13	0.0666626	0.0010372				0.0218138	0.000148032				0.0237636	0.00133289			M+13	0.0216234	0.000797883				0.0230863	0.00402353				0.0251401	0.00215248				0.0485598	0.00156961				0.0129138	0.00190971				0.00652919	0.0032801				0.0242777	0.000312791
	M+14	0.163537	0.00532258				0.0266281	0.000866184				0.0304573	0.000899249			M+14	0.0202544	0.000181099				0.0124712	0.002647				0.0191191	0.00348164				0.200952	0.0009137				0.0173424	0.00200563				0.00552159	0.000715522				0.0158137	0.00126739
	M+15	0.047227	0.00296398				0.00486984	0.000383168				0.00573303	0.0002436			M+15	0.00550791	0.000884159				0.00175981	0.00250566				0.00370867	0.000841367				0.0797931	0.00119595				0.00215189	0.00119779				0.000817316	0.00071681				0.00233893	0.000970824
	M+16	0.101668	0.00594075				0.00451137	0.000367805				0.00588629	0.000598285			M+16	0.00312572	0.000488618				0.00154939	0.00234017				0.00288956	0.00121793				0.276402	0.0032227				0.00273257	0.000381726				0.00118851	0.00103693				0	0
palmitic acid-270	M	0.709459	0.000894433	0.208462	0.000908618		0.678308	0.00106537	0.166723	0.000636163		0.518603	0.00150739	0.27563	0.000525556	M	0.456974	0.000747701	0.279909	0.000800368		0.771574	0.00284003	0.100839	0.000950944		0.742792	0.000230358	0.121051	0.000289058		0.756149	0.000637756	0.203906	0.000626965		0.691515	0.000541693	0.142172	0.000463989		0.582599	0.000992499	0.164308	0.00011129		0.811229	0.00106777	0.0863048
	M+1	1.35629e-05	2.34917e-05				0.00365294	0.000171056				0.00102032	0.000659308			M+1	0.00127634	0.000499545				0.000934305	0.00105748				0.00111653	0.000347002				0	0				0.00257189	0.000142478				0.0059244	0.000898297				0.000585819	0.000561663
	M+2	0.0027134	0.000376354				0.00889222	7.03553e-05				0.00747894	0.000105089			M+2	0.0106899	4.59379e-05				0.0120903	0.000184668				0.0106014	0.000163746				0.000873993	0.000146538				0.0140909	7.9971e-05				0.0293586	0.000130735				0.00852228	0.00015286
	M+3	0.00183604	3.97754e-05				0.00796957	0.000117516				0.00645571	0.000127157			M+3	0.0118284	0.000198457				0.00908803	3.87937e-05				0.00936835	0.000135472				0.000408744	5.76249e-05				0.0125982	0.000137511				0.0243308	6.02336e-05				0.00738411	4.06084e-05
	M+4	0.0048851	6.9828e-05				0.0191792	0.000100645				0.0186544	0.000304606			M+4	0.0314095	0.000435651				0.0249505	0.000388071				0.0220817	0.000229103				0.00136701	8.58027e-05				0.0280413	9.05851e-05				0.0575066	0.000299414				0.018409	0.000147162
	M+5	0.00428548	0.000116218				0.0180196	6.47712e-05				0.0180153	0.000450133			M+5	0.0322132	0.000193236				0.0187384	0.000189987				0.0192	0.000278589				0.00129008	3.75821e-05				0.0245694	0.000524263				0.0427102	0.000285219				0.0152622	0.000142985
	M+6	0.00967495	0.000134422				0.0339666	0.000234877				0.0405145	0.000105687			M+6	0.062442	0.000107783				0.0355537	0.000386647				0.0341985	0.000133538				0.00270641	8.22514e-05				0.0419708	0.000132629				0.070905	0.000484574				0.0274019	0.000388988
	M+7	0.0086295	3.80625e-05				0.0287692	0.000114563				0.0354804	0.000260853			M+7	0.0550539	0.00010095				0.0233494	0.000101555				0.0263339	0.000206003				0.00272373	4.6363e-05				0.0313619	0.000118089				0.043815	0.000298938				0.0195534	0.000193854
	M+8	0.0176768	0.000107162				0.045825	0.000157094				0.0658806	0.000293892			M+8	0.0828552	0.000673465				0.0347063	0.000222579				0.0385663	6.24029e-05				0.00542776	0.000127417				0.0448626	0.000362404				0.0567727	0.000542941				0.0280773	0.000294096
	M+9	0.0155181	0.000171945				0.0323811	0.000199564				0.0483373	0.000172478			M+9	0.0605652	0.000425817				0.0191645	0.000404116				0.0245493	0.000239977				0.00542888	4.87431e-05				0.0274841	0.000246343				0.0288061	0.000290627				0.0169689	0.00021938
	M+10	0.0307612	0.000261562				0.0440244	0.000360476				0.0766825	0.000176783			M+10	0.0737293	0.000490934				0.023116	0.000105087				0.0297062	0.000209461				0.0114804	6.66667e-05				0.0339141	0.000332077				0.0300117	0.000287931				0.0202844	0.000184658
	M+11	0.0232079	0.000119181				0.0245434	6.94493e-05				0.0438273	0.000166449			M+11	0.0422996	0.000274445				0.00995451	0.000100187				0.0150473	0.000321072				0.010976	0.000297556				0.0163305	0.000423314				0.0118209	0.000204181				0.00971408	0.000282032
	M+12	0.0473165	0.000240894				0.0282586	0.000108248				0.0579602	0.000173496			M+12	0.0422096	0.000285048				0.0102501	0.000203276				0.0150034	0.000121818				0.0271282	0.000124862				0.0173559	0.000211522				0.010032	4.87272e-05				0.00969553	0.00029751
	M+13	0.026799	0.000141719				0.0110443	0.000150299				0.0233944	0.000171284			M+13	0.0172403	0.000293958				0.00308489	4.6071e-05				0.00548611	9.92946e-05				0.020858	0.000115839				0.00599056	0.000203517				0.00284537	5.4288e-05				0.00319131	9.07958e-05
	M+14	0.0525868	0.000603246				0.0108994	0.000145304				0.0264405	0.00017232			M+14	0.0139956	4.34678e-05				0.00262185	9.10582e-05				0.00445989	3.62242e-05				0.0590328	0.000670327				0.00541516	6.51805e-05				0.00204344	0.000104191				0.00283437	4.29644e-05
	M+15	0.0158404	0.000224776				0.00238026	1.43441e-05				0.00573503	3.76504e-05			M+15	0.00326166	9.47472e-05				0.000480422	6.18914e-05				0.000886887	4.36824e-06				0.0245794	0.000303948				0.00106905	9.9946e-05				0.000324392	7.46441e-05				0.000549612	0.000103762
	M+16	0.0287964	0.000161162				0.00188652	5.00019e-06				0.00551928	8.90513e-05			M+16	0.00195609	1.80651e-05				0.000342852	3.63399e-05				0.000601964	3.5376e-05				0.06957	0.000147839				0.000858666	3.18059e-05				0.000193282	2.42339e-05				0.000336851	3.73501e-05
R irreg
				o.e.					o.e.					o.e.					o.e.					o.e.					o.e.					o.e.					o.e.					o.e.					o.e.
		mean	stadev	mean	stadev		mean	stadev	mean	stadev		mean	stadev	mean	stadev		mean	stadev	mean	stadev		mean	stadev	mean	stadev		mean	stadev	mean	stadev		mean	stadev	mean	stadev		mean	stadev	mean	stadev		mean	stadev	mean	stadev		mean	stadev	mean
16:1 - 268	M	0.334131	0.0060871	0.458166	0.00735598		0.519649	0.0154552	0.243777	0.00983595		0.62848	0.00143675	0.21923	0.00101428	M	0.618948	0.00475598	0.196389	0.207389		0.517355	0.00410435	0.218448	0.00259194		0.492668	0.00773135	0.254808	0.00406421		0.500621	0.00286383	0.437796	0.0027469		0.77841	0.00461494	0.120782	0.00259426		0.386933	0.0014951	0.247917	0.000746194		0.487787	0.0043332	0.277787
	M+1	0.0602895	0.00149787				0.00332522	0.000947156				0.00368698	0.000476976			M+1	0.00146153	0.000728218				0.00546071	0.00059626				0.00225962	0.00208014				0.00017937	0.000157193				0.000641982	0.00107984				0.00916293	0.000976502				0.00198158	0.000853052
	M+2	0.00628389	0.000311902				0.0117175	0.000413539				0.00348616	0.000271257			M+2	0.0101408	0.000794484				0.0298099	0.000271554				0.0131268	0.0019961				0.000717871	0.000174685				0.00439731	0.000358315				0.0461787	0.0007686				0.00725399	0.000347105
	M+3	0.000938445	0.000134419				0.0100523	0.000111423				0.00279742	5.39431e-05			M+3	0.00782358	0.000160685				0.0160434	0.000338616				0.0114724	0.000315563				0.000122759	0.000114697				0.00395786	0.00019649				0.0291838	0.000137569				0.00669546	0.000437394
	M+4	0.00278363	0.000339367				0.032951	0.000531931				0.0107508	0.000108537			M+4	0.0245953	0.000258811				0.0502214	0.00041537				0.036507	0.000847589				0.000552814	8.64607e-05				0.0127891	0.000415419				0.0826915	0.00174202				0.024568	0.000356815
	M+5	0.00278778	0.000278177				0.0254969	0.000314341				0.00998209	4.92879e-05			M+5	0.0210135	0.000907275				0.0310606	0.000215184				0.0285775	0.000765685				0.000331512	1.01738e-05				0.0104844	0.000161531				0.0519857	0.000225299				0.0215431	0.000892395
	M+6	0.00891555	0.00033942				0.0623599	0.000282731				0.0285058	0.000204009			M+6	0.0450252	0.00069144				0.0711623	0.000913455				0.0670613	0.00111036				0.00124562	1.19364e-05				0.0258016	0.000484559				0.104118	0.000822602				0.0556986	0.000948301
	M+7	0.00852256	7.73336e-05				0.0426091	0.000515999				0.0234384	9.6366e-05			M+7	0.0346521	0.000479488				0.0408269	0.000556046				0.0467512	0.00116552				0.00127235	8.94378e-05				0.0182813	0.000201959				0.0581955	0.000919899				0.0428826	0.000642848
	M+8	0.0262588	0.000583056				0.0779029	0.00285687				0.0518205	0.00024473			M+8	0.059631	0.00111248				0.0748884	0.00051074				0.0846893	0.00142554				0.00414808	0.000159739				0.0342	0.000393954				0.0894018	0.000615869				0.0832683	0.000393787
	M+9	0.0233576	0.000109598				0.045063	0.00158313				0.035992	0.000282025			M+9	0.0377371	0.000568592				0.0374143	0.00116366				0.0478473	0.000924474				0.00381296	0.000216701				0.0197118	0.000730429				0.0420659	0.000317387				0.0511034	0.000574229
	M+10	0.0629611	0.00021144				0.0679159	0.00316691				0.0637777	0.000251619			M+10	0.0532882	0.000617267				0.0567528	0.000281221				0.0728869	0.000900347				0.0155189	0.000158771				0.0307871	0.000769487				0.0509939	0.000137904				0.0828138	0.00102046
	M+11	0.0465538	0.000432313				0.0307059	0.00183722				0.034847	0.000274385			M+11	0.0268774	0.000452371				0.0222742	0.000648812				0.0307695	0.000602102				0.0136777	0.000242074				0.0142609	0.000251587				0.0195851	0.000379887				0.0396845	0.000287611
	M+12	0.11414	0.00123696				0.039504	0.00280206				0.0507253	0.000422631			M+12	0.031788	0.00112845				0.0279198	0.000905837				0.0386485	0.00139623				0.055162	0.00106048				0.0197397	0.000491568				0.0190588	0.000582803				0.0520681	0.000531579
	M+13	0.0603427	0.00182667				0.0125334	0.000970085				0.0190234	0.000292227			M+13	0.0114098	0.000828462				0.00808853	0.00011346				0.0110907	0.00156927				0.0371913	0.000256446				0.00718614	0.000512603				0.00528485	0.000210366				0.0178122	0.00077909
	M+14	0.132488	0.00186819				0.0136692	0.00118179				0.0231769	0.000310134			M+14	0.0117159	0.000814975				0.00819635	0.000639424				0.0125276	0.000599959				0.138574	0.000459794				0.0106924	0.000539828				0.00419982	6.13006e-05				0.0186238	0.000518928
	M+15	0.0381655	0.00178612				0.00242418	0.000288201				0.00477236	0.000186847			M+15	0.00218357	0.000273685				0.00140753	0.000312469				0.00130452	0.000947505				0.053809	0.00093402				0.00259312	0.000246457				0.000391677	0.000376085				0.00322786	0.000527293
	M+16	0.0710801	0.00265358				0.00212045	0.000197734				0.00473746	0.00027527			M+16	0.00170877	0.000236475				0.00111782	0.000104411				0.00181215	0.000864863				0.173062	0.00264163				0.00606497	0.000563224				0.000569178	5.40968e-05				0.002988	0.000305993
palmitic acid-270	M	0.195645	0.00192645	0.598633	0.00192702		0.287219	0.000631895	0.374338	0.000616701		0.412126	0.000877353	0.352826	0.000468883	M	0.457584	0.00244258	0.286046	0.297046		0.383121	0.000616928	0.282155	0.000813447		0.225599	0.00107663	0.399482	0.00141995		0.342741	0.000902919	0.581823	0.00156847		0.509962	0.00151411	0.270241	0.00114097		0.259938	0.00101088	0.31209	0.000438954		0.264148	0.000802244	0.401656
	M+1	0.0352865	0.000341858				0.00187174	0.00053024				0.000230846	0.000209143			M+1	0.003194	0.00121596				0.00593318	0.000333409				0.00224848	0.0008928				0.000232371	0.000402479				0.000711874	0.000508322				0.00762701	0.000264617				0.0013448	0.00025594
	M+2	0.003988	3.81857e-05				0.0133172	0.000226359				0.00421954	7.86817e-05			M+2	0.00967187	0.000357512				0.0326521	0.000644268				0.0150321	0.000368639				0.000160357	0.000198291				0.00805878	0.000154107				0.0420365	0.000234373				0.00907283	0.000226605
	M+3	0.000846342	0.000135231				0.012198	0.000176178				0.00387627	7.05913e-05			M+3	0.00982792	0.000566307				0.0198414	5.46359e-05				0.013713	0.000596619				0.000243022	0.000123451				0.00754162	6.37408e-05				0.0311784	0.000211733				0.0089764	0.000317673
	M+4	0.00225542	8.1755e-05				0.0420552	0.000263309				0.01567	6.74457e-05			M+4	0.0296589	0.00123755				0.0626059	0.000317983				0.0481891	0.000511417				0.000528203	2.9798e-05				0.0255766	0.000240209				0.0902804	0.000570413				0.0336487	0.000221082
	M+5	0.00213074	4.14329e-05				0.0354968	0.000245091				0.0152329	0.000118785			M+5	0.0271375	0.0001559				0.0403317	0.000418969				0.0403655	0.000663901				0.000456463	3.2913e-05				0.0228089	9.13748e-05				0.0625934	0.000340719				0.030495	0.000183514
	M+6	0.00722074	0.000169037				0.0851488	0.000690121				0.0430272	0.000238788			M+6	0.0608337	0.000688606				0.0917834	0.000797663				0.0975075	0.00164927				0.00124621	6.5131e-05				0.0545554	0.000253263				0.124996	0.000942105				0.0790926	0.000547452
	M+7	0.0075116	0.000168543				0.061627	0.000441511				0.0372761	0.000196865			M+7	0.0483754	0.000556234				0.054511	0.000201681				0.0697281	0.000615228				0.00110188	0.000134118				0.0400175	0.000433984				0.0751193	0.000187024				0.0604439	0.000247566
	M+8	0.025104	0.000140851				0.11593	0.000401862				0.0820314	0.000323334			M+8	0.0851	0.000145424				0.0973143	0.00128052				0.130248	0.000635062				0.00389301	0.000120745				0.0756537	0.000119779				0.114535	0.000210674				0.120274	0.000567011
	M+9	0.0241713	0.000175937				0.0693011	0.000258089				0.0580264	0.000497966			M+9	0.0572375	0.000617349				0.049767	0.000213149				0.0755792	0.00110466				0.00385047	0.000343754				0.0456724	0.000392785				0.056791	0.000428245				0.0759783	8.25846e-05
	M+10	0.0726783	0.000585013				0.107417	1.64459e-05				0.103344	0.000455912			M+10	0.0798787	0.000513114				0.0729549	0.00022523				0.114609	0.00136493				0.0169435	0.000259913				0.0710362	7.84424e-05				0.0684147	9.06842e-05				0.120312	0.00080518
	M+11	0.0577609	0.000177703				0.0500452	5.02735e-05				0.0567023	0.00011099			M+11	0.0416959	0.00148505				0.0295918	0.000332064				0.0522065	0.000732354				0.0160999	0.000384155				0.0337579	0.000330682				0.0260751	0.000210643				0.0581857	0.00050817
	M+12	0.145391	0.00105353				0.0650616	0.000641907				0.082709	0.000288658			M+12	0.0491339	0.000713382				0.035737	0.000473669				0.0646115	0.00105803				0.0666889	0.000563912				0.0445461	0.000571555				0.0260941	0.000165692				0.0756526	0.000706269
	M+13	0.0823997	0.000952286				0.0214554	2.92113e-05				0.0318746	0.000235169			M+13	0.0177345	0.000177161				0.0104866	0.000162641				0.0207817	0.000563372				0.0486262	0.000487498				0.0163005	0.000263028				0.00707483	6.48269e-05				0.0257161	0.000434254
	M+14	0.18183	0.00053743				0.0236994	0.000132626				0.0381706	5.80391e-05			M+14	0.0167379	0.000218676				0.0104764	8.1784e-05				0.0221624	0.000733372				0.18377	0.000494975				0.0236309	0.000128057				0.00579234	3.23844e-05				0.0272887	0.000257279
	M+15	0.0541357	0.00112348				0.00434044	0.00016652				0.00780284	5.05967e-05			M+15	0.0036194	0.000180194				0.00155247	7.42962e-05				0.00391464	0.000276488				0.0731832	0.000711979				0.00631022	0.000181762				0.000922454	0.000127325				0.00509242	0.000164201
	M+16	0.101644	0.00108577				0.00381525	0.000116524				0.00767951	9.24077e-05			M+16	0.00257887	0.000164646				0.00133947	0.000124454				0.00350428	2.12483e-05				0.240236	0.0020476				0.0138598	0.00015566				0.00053145	4.0991e-05				0.00427803	7.60755e-05
[truncated: 2 more columns]

## Sheet: MG-20 WT
MG-20
mock				o.e.					o.e.					o.e.					o.e.					o.e.
		mean	stadev	mean	stadev		mean	stadev	mean	stadev		mean	stadev	mean	stadev		mean	stadev	mean	stadev		mean	stadev	mean	stadev
palmitic acid-270	M	0.54061	0.000404532	0.0952891	0.000130671		0.5684	0.0007	0.0925709	0.000190223		0.57924	0.00064698	0.0901659	0.000140011		0.504356	0.000238733	0.116009	4.24451e-05		0.569426	0.00100277	0.0995084	0.000165571
	M+1	0.0648911	0.000119751				0.0576	0.0004				0.0519155	5.44548e-05				0.0498629	0.000132138				0.0460715	0.000542508
	M+2	0.13424	0.000142624				0.1197	0.0002				0.121177	0.000446546				0.122519	4.15461e-05				0.109273	0.000223963
	M+3	0.0681115	4.06479e-05				0.0638	0.0001				0.0621883	0.000175576				0.0721188	0.000355437				0.0620714	0.000261172
	M+4	0.0883153	0.000369465				0.0835	0.0003				0.0832878	0.000380638				0.10073	0.000148817				0.0858797	0.000133962
	M+5	0.0380983	0.000110166				0.0381	0.0002				0.0364752	7.73387e-05				0.0499928	0.000152474				0.0425343	0.000275
	M+6	0.0363366	0.000176921				0.0368	0				0.0357839	0.000120342				0.0504808	0.000190495				0.042557	3.42355e-05
	M+7	0.0131185	5.09421e-05				0.0142	0				0.0130169	0.000124102				0.0210449	0.00014284				0.0178218	1.78681e-05
	M+8	0.0101986	6.23165e-05				0.011	0				0.0104227	3.5562e-05				0.0168371	6.72479e-05				0.0142641	0.000154211
	M+9	0.00309302	4.89907e-05				0.0035	0				0.00320049	5.91671e-05				0.00595657	6.26984e-06				0.00502036	3.57386e-05
	M+10	0.0020332	2.34039e-05				0.0024	0.0001				0.00215733	5.29122e-05				0.00394634	2.79226e-05				0.00332608	3.63408e-05
	M+11	0.000481844	0.000175525				0.0005	0.0001				0.000604352	2.63393e-05				0.0011697	5.25734e-05				0.000953653	4.85049e-05
	M+12	0.000315766	2.08245e-05				0.0003	0.0001				0.000332251	3.0859e-05				0.000658218	5.27721e-05				0.000542966	2.63105e-05
	M+13	4.07985e-05	2.61645e-05				0.0001	0				7.67579e-05	1.10852e-06				0.000143509	2.3611e-05				0.000126462	2.80176e-05
	M+14	4.19263e-05	9.93042e-07				0	0				5.99362e-05	2.86956e-05				8.95974e-05	2.35145e-05				8.8035e-05	1.47955e-06
	M+15	4.19263e-05	2.63037e-05				0	0				4.61194e-05	1.28199e-06				5.23206e-05	2.383e-05				4.42662e-05	2.33084e-07
	M+16	4.19263e-05	2.48157e-05				0	0				1.56468e-05	2.71011e-05				4.03097e-05	5.70928e-07				0	0
WT myc				o.e.					o.e.					o.e.					o.e.					o.e.
		mean	stadev	mean	stadev		mean	stadev	mean	stadev		mean	stadev	mean	stadev		mean	stadev	mean	stadev		mean	stadev	mean	stadev
16:1 - 268	M	0.415802	0.00247268	0.202677	0.00277597		0.591309	0.000512254	0.101294	0.000263311		0.328275	0.00112074	0.250592	0.00043908		0.535246	0.00104354	0.171628	0.00039565		0.338493	7.94192e-05	0.166757	8.55162e-05
	M+1	0.0266465	0.000294775				0.0401717	0.000314346				0.0238139	0.000521614				0.022409	0.000451358				0.0523945	0.000268716
	M+2	0.0708793	0.000453641				0.101906	0.000403921				0.076771	0.000149981				0.048591	0.000201549				0.162812	0.000262716
	M+3	0.0454722	0.000318009				0.0466308	0.000203637				0.0460014	3.86331e-05				0.0300142	6.67307e-05				0.0743857	0.000102704
	M+4	0.0971611	0.000152679				0.0833583	0.000179032				0.102494	0.000494705				0.0703795	0.000242997				0.142555	0.000160403
	M+5	0.0572869	0.000349296				0.0358243	0.000350698				0.0591048	0.000198203				0.0410593	0.00024523				0.0601347	8.52823e-06
	M+6	0.0896081	0.000257609				0.045908	7.37965e-05				0.0979986	0.000585466				0.0705717	0.000348004				0.0801474	0.000132742
	M+7	0.0475939	3.72192e-05				0.0183281	0.000144235				0.0535865	0.000284256				0.0380767	0.000138243				0.0303524	0.000200057
	M+8	0.059235	8.25852e-05				0.0190163	0.000214968				0.0731227	0.000257693				0.0526838	4.9059e-05				0.0319298	3.63608e-05
	M+9	0.0284572	0.000163564				0.00693647	0.000123791				0.0371572	0.000427649				0.0259732	0.000125692				0.0108094	0.000123385
	M+10	0.0297298	0.000184781				0.00605437	8.27985e-05				0.0439923	0.000646614				0.0299068	0.000383466				0.00939425	0.000110348
	M+11	0.0123345	0.000124308				0.00218722	5.07699e-05				0.0198773	4.66788e-05				0.0129325	6.96792e-05				0.00304005	5.96401e-05
	M+12	0.0110931	0.000202851				0.00155466	7.53475e-05				0.0207433	0.000181311				0.0129476	2.65658e-05				0.00215212	7.19615e-05
	M+13	0.00436642	0.00154457				0.000444532	7.48276e-05				0.00739163	0.000204724				0.00422044	0.00014085				0.000838185	0.000117736
	M+14	0.00288102	0.000578765				0.000298482	3.22495e-05				0.00679764	4.12742e-05				0.00361722	3.49758e-05				0.000362882	4.05367e-05
	M+15	0.000880933	0.000514057				3.9574e-05	3.42721e-05				0.00161328	0.000135115				0.000796192	4.43822e-05				0.00012918	3.19609e-05
	M+16	0.000572054	0.000287323				3.24828e-05	2.96766e-05				0.00125986	8.53216e-05				0.000574777	4.41461e-05				6.87225e-05	5.70241e-05
palmitic acid-270	M	0.350736	0.000321704	0.223453	0.000299773		0.439294	0.000817094	0.149463	0.000311675		0.339671	0.000509153	0.246523	0.000301448		0.478051	0.000306667	0.195271	0.000270765		0.313044	0.00052677	0.18529	0.000129948
	M+1	0.025287	0.00020386				0.0427229	0.000550036				0.0242728	0.00011398				0.0177694	0.000260259				0.0453227	0.000170277
	M+2	0.0838526	8.83385e-05				0.130614	0.000516572				0.0783287	8.84452e-05				0.0583556	0.000346856				0.156852	0.000185524
	M+3	0.0535445	0.000199306				0.0624957	7.18844e-05				0.0477845	4.01199e-05				0.0348571	8.99248e-05				0.0743083	0.000112112
	M+4	0.110131	0.00012392				0.112256	0.000358715				0.0985624	0.000156466				0.0795893	0.000155456				0.144365	0.000176162
	M+5	0.064277	6.06536e-05				0.0505202	0.000139864				0.0581927	0.000107995				0.0459803	0.000171008				0.062732	0.00016883
	M+6	0.0974389	9.15114e-05				0.0669127	0.000179424				0.0919111	0.00026514				0.0780107	0.000218039				0.0868723	1.78143e-05
	M+7	0.051603	8.19725e-05				0.0283573	7.83966e-05				0.05168	0.000303601				0.0420309	0.000164167				0.0349547	8.23103e-05
	M+8	0.0642958	0.000327714				0.0311823	0.000114734				0.0693513	3.66232e-05				0.0587645	0.000147913				0.039078	7.9731e-05
	M+9	0.0309335	0.000104026				0.01253	4.08986e-05				0.0366596	0.000151951				0.0293273	8.41416e-05				0.0148572	3.33568e-05
	M+10	0.0329417	0.000119097				0.0121906	9.21021e-05				0.0433743	0.000205944				0.0350353	0.000104016				0.0144733	1.6926e-05
	M+11	0.0133945	8.6401e-05				0.00436069	8.62779e-05				0.0198863	9.52654e-05				0.0147188	9.67537e-05				0.00491302	4.71813e-05
	M+12	0.0127272	7.03011e-05				0.00399115	2.29704e-05				0.0214963	4.27791e-05				0.0156241	0.000107795				0.00476512	1.40695e-05
	M+13	0.00401889	1.53427e-05				0.00114916	3.02703e-06				0.00776472	3.6415e-05				0.00513765	2.63695e-05				0.00148193	2.75511e-05
	M+14	0.00348377	2.04312e-05				0.00104227	4.4053e-05				0.0077729	3.41729e-05				0.00486645	2.07057e-05				0.00139089	1.33423e-05
	M+15	0.000679434	3.38378e-05				0.000218326	1.66565e-06				0.00175167	3.22787e-05				0.00101889	4.16265e-05				0.000315016	2.67416e-05
	M+16	0.000654891	1.56736e-05				0.00016202	2.10123e-05				0.00153957	3.1345e-05				0.000863108	2.35973e-05				0.000275381	5.80219e-07
R irreg
				o.e.					o.e.					o.e.					o.e.					o.e.
		mean	stadev	mean	stadev		mean	stadev	mean	stadev		mean	stadev	mean	stadev		mean	stadev	mean	stadev		mean	stadev	mean	stadev
16:1 - 268	M	0.803036	0.00610702	0.0631956	0.000410303		0.763208	0.000481674	0.0555943	9.02782e-05		0.840946	0.000679047	0.0480369	0.000188738		0.653838	0.00116544	0.113285	0.000307999		0.821201	0.000835701	0.0386121	0.000247901
	M+1	0.0301579	0.00578258				0.0517082	0.000370652				0.0282439	0.000814382				0.0386088	0.000743093				0.0514819	0.00053358
	M+2	0.0209449	0.000136296				0.0456535	8.36531e-05				0.0196418	0.000183706				0.0416722	0.000102845				0.0320964	0.000162759
	M+3	0.0132021	2.42046e-05				0.0227242	5.29001e-05				0.0113663	2.74687e-05				0.0253675	6.96992e-05				0.0150166	2.58575e-05
	M+4	0.0283347	0.0001769				0.0405664	5.01251e-05				0.0236182	5.77305e-05				0.053012	8.80767e-05				0.0292672	0.000207727
	M+5	0.0169867	0.000124383				0.0190818	0.00012812				0.0131413	4.62434e-05				0.0307914	8.21151e-05				0.0128027	4.68271e-05
	M+6	0.0263233	0.000157311				0.0244258	5.97273e-05				0.0198054	9.19821e-05				0.0475084	0.000194427				0.0171901	4.08452e-05
	M+7	0.0143428	0.0001352				0.0104674	1.52837e-05				0.0102097	9.41985e-05				0.0257411	6.91563e-05				0.00677873	4.61222e-05
	M+8	0.0179779	4.20555e-05				0.0108629	7.70978e-05				0.0127448	0.000108908				0.0320693	0.000121862				0.00716137	7.9669e-05
	M+9	0.00882434	4.74387e-05				0.00419524	4.98322e-05				0.00603685	6.46095e-05				0.0158555	0.000100868				0.00259524	4.87688e-05
	M+10	0.00933707	7.707e-05				0.003711	4.18878e-05				0.00650915	3.20904e-05				0.016749	5.19843e-05				0.00219589	5.34418e-06
	M+11	0.00441866	0.000121206				0.00194649	3.72229e-05				0.00322574	6.92601e-05				0.00766068	2.63234e-05				0.00149959	4.03649e-05
	M+12	0.00367004	0.000103567				0.00109358	3.9701e-05				0.00273269	3.63951e-05				0.00669777	4.33648e-05				0.000698021	3.82159e-05
	M+13	0.00113231	3.9621e-05				0.000147219	3.7522e-05				0.000795827	8.14765e-05				0.00212161	4.96599e-05				0	0
	M+14	0.000930055	4.13298e-05				0.000125521	3.89623e-05				0.000709551	4.31336e-05				0.00166943	2.71867e-05				0	0
	M+15	0.000206136	3.80455e-05				4.47196e-05	1.04823e-06				0.000156325	4.01199e-05				0.000382285	3.01012e-05				0	0
	M+16	0.000175397	6.83502e-05				3.82881e-05	2.20529e-07				0.000116337	1.02771e-06				0.00025527	3.05886e-05				1.58351e-05	2.74272e-05
																						0.64402	0.000223465	0.0910756	3.76706e-05
palmitic acid-270	M	0.66937	0.00228307	0.115386	0.000454002		0.607733	0.000594782	0.101503	0.000145877		0.586215	0.000609783	0.139057	0.000221396		0.44241	0.000329417	0.194183	0.000196109		0.0298203	0.00015927
	M+1	0.0140279	0.00180453				0.0339041	0.000252109				0.0177478	0.0002126				0.0238242	0.000189332				0.0842598	0.000168285
	M+2	0.041156	0.000131327				0.0910343	0.000102073				0.059985	0.000215978				0.0711199	7.49907e-05				0.0379721	0.000122361
	M+3	0.0254348	8.89532e-05				0.0433269	0.000144264				0.0343474	0.000116816				0.0428134	5.06236e-05				0.0772543	9.24876e-05
	M+4	0.0553717	0.000116731				0.0808721	5.18604e-05				0.0730124	9.70146e-05				0.0924274	6.79352e-05				0.031589	1.33585e-05
	M+5	0.0317342	0.000182646				0.0356779	9.07722e-05				0.0392384	0.000216802				0.0527058	0.000112876				0.0452384	0.000158822
	M+6	0.0502502	0.0001723				0.0479448	3.38276e-05				0.0608237	0.000234045				0.0835631	0.000107197				0.0165597	1.78123e-05
	M+7	0.0265723	8.523e-05				0.0193034	6.02397e-05				0.0304557	0.000185698				0.0441859	0.000103879				0.0185512	3.87801e-05
	M+8	0.0337958	0.00010669				0.0209352	6.35006e-05				0.0387054	0.000150088				0.0570904	5.45431e-05				0.00603688	3.53504e-05
	M+9	0.0163571	0.000144317				0.00764986	4.71083e-05				0.0180379	7.35617e-05				0.0277239	5.13028e-05				0.00565055	3.38543e-05
	M+10	0.0176642	9.1463e-05				0.00698997	2.53304e-05				0.0200143	5.89885e-05				0.03025	9.94321e-05				0.00134173	3.38746e-05
	M+11	0.00714504	9.26866e-05				0.00212166	4.33484e-06				0.00805248	7.87394e-05				0.0124294	5.10087e-05				0.00118488	3.01533e-05
	M+12	0.00667287	0.000140486				0.00168709	2.87565e-05				0.00792969	5.03058e-05				0.0116961	1.12567e-05				0.000220273	3.05391e-05
	M+13	0.00204127	5.90623e-05				0.000398069	2.95525e-05				0.002518	2.72443e-05				0.00372878	3.84919e-05				0.000165968	3.2685e-05
	M+14	0.0017426	3.53783e-05				0.000284163	1.53974e-06				0.00218474	3.13138e-05				0.00301261	2.25299e-05				0.000101581	1.11542e-06
	M+15	0.000362972	3.22989e-05				9.03587e-05	2.84661e-07				0.000424321	2.84719e-05				0.000626437	7.8815e-07				3.36239e-05	2.91204e-05
	M+16	0.000301399	3.29406e-05				4.71504e-05	1.69556e-07				0.000307887	2.8377e-05				0.000392366	2.16341e-05

## Sheet: MG-20 str
MG-20 str
mock				o.e.					o.e.					o.e.					o.e.					o.e.
		mean	stadev	mean	stadev		mean	stadev	mean	stadev		mean	stadev	mean	stadev		mean	stadev	mean	stadev		mean	stadev	mean	stadev
palmitic acid-270	M	0.638164	0.000490803	0.0835247	0.000197855		0.515729	0.000469771	0.110946	9.49829e-05		0.502421	0.000574162	0.115619	0.000184839		0.459735	0.000539915	0.117273	0.00013136		0.456293	0.000488732	0.121141	0.000200723
	M+1	0.0410564	5.64403e-05				0.0523483	0.000231174				0.0536021	0.000250507				0.066599	0.000476267				0.0640367	2.17031e-05
	M+2	0.0928479	8.73985e-05				0.125723	0.000220201				0.123145	0.000177514				0.150242	0.000576838				0.142789	0.000572957
	M+3	0.051468	0.000212086				0.0702408	4.3754e-05				0.074302	0.000180318				0.0813943	0.000353904				0.0843055	0.000258484
	M+4	0.0703092	0.000135204				0.0963557	0.000506435				0.0974897	0.000262485				0.104442	0.000136959				0.10424	0.000116573
	M+5	0.0345042	0.000175332				0.0465458	6.30969e-05				0.0501834	0.000149083				0.0491772	3.4402e-05				0.0530369	0.000180282
	M+6	0.0348337	2.40558e-05				0.046594	4.76156e-05				0.0481086	0.000151863				0.0460514	0.000192746				0.0478597	0.00036184
	M+7	0.0149551	8.56214e-05				0.0192774	2.86096e-05				0.0212471	8.73424e-05				0.0186353	7.42687e-05				0.0208752	8.99247e-05
	M+8	0.0123345	4.07949e-05				0.0156378	1.99101e-05				0.0164861	3.68903e-05				0.0140838	2.89783e-05				0.0152275	4.73168e-05
	M+9	0.00447051	5.30458e-05				0.005589	6.91617e-05				0.00632324	5.30042e-05				0.00485915	4.02234e-05				0.00566215	0.000115601
	M+10	0.00317814	3.20467e-05				0.00387997	7.35791e-05				0.00419883	6.67118e-05				0.00316736	2.12127e-05				0.00361444	6.92984e-05
	M+11	0.000970906	3.17079e-05				0.00110623	5.1255e-05				0.00128914	2.61697e-05				0.000915625	2.45885e-05				0.00113397	0.000171138
	M+12	0.000619214	3.09261e-05				0.000680393	2.41716e-05				0.000791774	2.45195e-05				0.00050611	2.18858e-05				0.000643622	7.19001e-05
	M+13	0.000123624	2.25989e-06				0.000147139	2.65574e-05				0.000206935	1.33284e-06				9.77915e-05	2.22028e-05				0.000153417	3.81274e-05
	M+14	8.0941e-05	3.15895e-05				9.19909e-05	2.47111e-05				0.00012912	2.49177e-05				4.46029e-05	2.19265e-05				8.02336e-05	2.39617e-05
	M+15	4.96182e-05	1.27934e-06				3.93414e-05	6.28652e-07				3.63362e-05	6.68502e-07				3.64858e-05	1.13706e-06				2.40751e-05	4.16993e-05
	M+16	3.42132e-05	2.96296e-05				1.39976e-05	2.42445e-05				4.03376e-05	7.45527e-08				1.23518e-05	2.13939e-05				2.48052e-05	4.29638e-05
MG-20 str
myc				o.e.					o.e.					o.e.					o.e.					o.e.
		mean	stadev	mean	stadev		mean	stadev	mean	stadev		mean	stadev	mean	stadev		mean	stadev	mean	stadev		mean	stadev	mean	stadev
16:1 - 268	M	0.941885	0.0281815	0.0213641	0.00378861		0.979857	0.00293113	0.0111689	0.00192044		0.979326	0.00307504	0.0162937	0.00214303		0.993785	0.00141392	0.00231124	0.00187151		0.892104	0.00315106	0.0414234	0.00202205
	M+1	0.00392521	0.00283034				0.000929554	0.000684396				0	0				0.00260296	0.00225869				0.00418922	0.0011225
	M+2	0.00750612	0.00372179				0.00190671	0.00109773				5.92303e-05	5.53544e-05				0.00048311	0.000459129				0.0127755	0.00096632
	M+3	0.00417448	0.00287602				0.000564718	0.000182679				0.000119465	0.00020692				0.00033162	0.000287398				0.00749796	0.000249658
	M+4	0.00954261	0.00658136				0.0021137	0.000802516				0.00125019	0.000289017				0.000378084	0.000257601				0.0164856	5.89419e-05
	M+5	0.00530135	0.00382558				0.00137092	0.000683866				0.000545485	0.000530733				0.000182661	8.74138e-05				0.00975069	0.000226042
	M+6	0.00871239	0.00618307				0.00118546	0.000693794				0.000943285	0.0006884				0.000346595	0.000310685				0.0151884	0.000188266
	M+7	0.00447303	0.00303942				0.00121915	0.000270669				0.000776412	0.000527263				0.000322623	0.000290579				0.00819831	0.000367787
	M+8	0.00518209	0.0042242				0.000242331	0.00041973				0	0				0.000111695	0.00015942				0.0109623	0.00030292
	M+9	0.00295076	0.00179683				0.000986296	5.28052e-05				0.000406397	0.000495016				4.50843e-05	4.12636e-05				0.00580161	0.000457366
	M+10	0.00104424	0.00180867				0.00110281	0.000955063				7.62981e-05	0.000132152				0	0				0.00610512	0.000779701
	M+11	0.000585085	0.000719343				0.00149146	0.000317912				0.000499386	0.000609852				0.000202674	0.000218956				0.00301467	0.000101046
	M+12	0.0010309	0.000453755				0.000789785	0.000514109				0.00167603	0.000608921				0.00018472	0.000197672				0.00278558	0.000269788
	M+13	0.00162308	0.00162376				0.00222617	0.00149469				0.00362354	0.00279782				0.000505864	0.000733851				0.00225928	0.00136355
	M+14	0.000655433	0.0007242				0.000984379	0.00114487				0.00418283	0.000808199				0.000148182	0.000256658				0.00160917	0.000399049
	M+15	0.000911555	0.00157886				0.00171593	0.000927839				0.00160354	0.000638703				0.000189148	0.000327614				0.000888456	0.000702654
	M+16	0.000496224	0.000859486				0.00131398	0.000101599				0.00491156	0.000535885				0.000179716	0.000162953				0.000384274	0.000225797
palmitic acid-270	M	0.65704	0.0198835	0.13886	0.00710047		0.680918	0.000761128	0.13041	0.000223597		0.585795	0.00116021	0.146977	0.000254958		0.573117	0.00025734	0.151288	0.000183281		0.543225	0.000523224	0.167337	0.000261906
	M+1	0.0165226	0.000826728				0.0152625	0.000396142				0.0281936	0.000644922				0.0285493	2.14394e-05				0.0316453	8.22575e-05
	M+2	0.036814	0.000950805				0.0356761	2.347e-05				0.0670812	0.000124175				0.0639993	0.000200257				0.0770848	7.63457e-05
	M+3	0.0241295	0.00230136				0.0215509	5.67606e-05				0.0353037	0.00014219				0.0383052	0.000126846				0.0365145	0.000201418
	M+4	0.0422682	0.00260939				0.0391546	0.000158433				0.0582943	0.00018491				0.060525	0.000233619				0.0614494	0.000177002
	M+5	0.0277525	0.00298454				0.0242786	6.53681e-05				0.0320534	7.29478e-05				0.0360866	0.000148472				0.0320044	8.7844e-05
	M+6	0.0397062	0.0029737				0.0361258	0.000111066				0.0451142	8.3829e-05				0.0475229	3.73672e-05				0.0465465	3.97157e-05
	M+7	0.0253588	0.00252068				0.0223792	8.15303e-05				0.0253853	0.000214349				0.0282069	0.000106804				0.0258807	5.16979e-05
	M+8	0.0333485	0.00200732				0.0309873	4.73403e-05				0.033846	0.000229285				0.0345574	0.000110753				0.0353265	1.46708e-05
	M+9	0.0203632	0.00137722				0.0186656	0.000124909				0.0189082	3.5444e-05				0.0201366	7.95448e-05				0.020566	7.53816e-05
	M+10	0.0255258	0.000640019				0.0247535	0.000106453				0.0245621	0.000164268				0.0242262	9.90356e-05				0.0273421	7.65265e-05
	M+11	0.0138669	0.000544593				0.0132226	4.77556e-05				0.012285	6.46929e-05				0.01257	3.72646e-05				0.0147803	5.62684e-05
	M+12	0.0167231	0.000103893				0.0167775	7.50415e-05				0.0154839	6.31563e-05				0.0148396	0.000122067				0.0196756	0.000114473
	M+13	0.00726303	0.000201045				0.0070848	4.06293e-05				0.00611568	4.71746e-05				0.00628027	4.02416e-05				0.00869967	4.90244e-05
	M+14	0.0084564	4.64872e-05				0.00854046	6.76108e-05				0.00749345	3.9563e-05				0.00715546	2.32706e-05				0.0116466	3.59662e-05
	M+15	0.00231027	4.95043e-05				0.00219727	3.26673e-06				0.00185088	5.36128e-05				0.00189783	1.85083e-06				0.00325834	7.82364e-05
	M+16	0.00255112	0.000124552				0.0024248	3.09163e-06				0.00223376	4.38519e-05				0.00202393	2.7193e-05				0.00435467	5.17455e-05
MG-20 str
R irreg
				o.e.					o.e.					o.e.					o.e.					o.e.
		mean	stadev	mean	stadev		mean	stadev	mean	stadev		mean	stadev	mean	stadev		mean	stadev	mean	stadev		mean	stadev	mean	stadev
16:1 - 268	M	0.9601	0.000110933	0.003778	5.65314e-05							0.952537	0.000206696	0.00726239	7.61354e-05		0.960461	0.000634538	0.0034342	0.000139697		0.951658	0.00102333	0.00417537	7.11434e-05
	M+1	0.0378492	0.000195709									0.0406659	0.000188296				0.0377043	0.000450638				0.0459126	0.000967507
	M+2	0.000456487	0.000174901									0.00068137	3.44584e-05				0.000484518	6.43233e-05				0.000623003	7.8079e-05
	M+3	8.8747e-05	7.86052e-05									0.000235193	2.07558e-06				3.03968e-05	2.68564e-05				5.65754e-05	2.88911e-05
	M+4	1.14183e-05	9.22363e-06									0.000373383	5.28131e-05				2.04583e-05	6.21815e-06				9.17348e-05	1.363e-06
	M+5	0.000230332	5.23042e-05									0.000471814	7.40738e-06				0.000199611	5.26076e-05				0.000276665	5.17018e-05
	M+6	5.73505e-05	6.79873e-06									0.000375703	3.55042e-07				6.12919e-05	6.99219e-06				4.94301e-05	6.91457e-06
	M+7	2.58613e-05	4.47932e-05									0.000210263	7.19236e-07				2.58534e-05	4.47794e-05				5.14886e-05	4.45905e-05
	M+8	0	0									0.000260782	5.06007e-05				0	0				2.5566e-05	4.42816e-05
	M+9	8.52952e-05	4.309e-07									0.000228212	5.26789e-06				8.51315e-05	4.61675e-07				8.17282e-05	4.46271e-06
	M+10	2.33952e-05	4.05216e-05									0.000224886	1.24321e-07				2.35229e-05	4.07428e-05				6.8528e-05	1.67813e-07
	M+11	0.000760231	3.54742e-06									0.000904748	2.06189e-07				0.000760372	3.31203e-06				0.000918169	1.28351e-06
	M+12	0.00011527	4.83364e-07									0.000439188	4.04732e-07				0.000143157	4.88562e-05				0.000186638	4.36027e-07
	M+13	0	0									3.08672e-05	2.67324e-05				0	0				0	0
	M+14	0	0									0.000743567	4.84076e-05				0	0				0	0
	M+15	2.58712e-05	4.48102e-05									0.000366732	1.41264e-06				0	0				0	0
	M+16	0.000170999	4.68097e-05									0.00125075	2.49713e-07				0	0				0	0
palmitic acid-270	M	0.983201	0.000437223	0.0105685	0.000197798							0.972662	0.000566489	0.0156597	4.51136e-05		0.994247	0.000408001	0.000949759	2.43873e-05		0.970711	0.000428985	0.0164219	4.88739e-05
	M+1	0.00546289	0.000182554									0.00639755	0.000680648				0.00549017	0.000391748				0.00796391	0.000562148
	M+2	3.71027e-05	6.42638e-05									0.000896513	7.23812e-05				1.93801e-05	3.35673e-05				0.000178076	0.000129698
	M+3	0	0									0.000567085	3.33035e-06				1.23673e-06	2.14208e-06				0.000100827	1.23499e-05
	M+4	2.27476e-05	3.94001e-05									0.00132079	5.42868e-05				6.85045e-05	5.37643e-07				0.000414807	5.30041e-07
	M+5	2.53352e-05	4.38819e-05									0.000794319	7.17397e-06				0	0				0.000260793	5.30947e-05
	M+6	5.65755e-05	4.9308e-05									0.00120391	5.20263e-05				9.02513e-05	2.58609e-07				0.000772397	7.11663e-06
	M+7	5.19256e-05	4.49692e-05									0.000643371	6.67312e-06				0	0				0.000425985	6.34969e-07
	M+8	0.000141642	4.61369e-05									0.000889841	3.73362e-07				0	0				0.00144617	8.13832e-07
	M+9	0.00012765	4.69006e-05									0.000424875	3.31418e-07				0	0				0.000789661	5.13989e-07
	M+10	0.000512702	4.81669e-06									0.000733338	4.12343e-07				0	0				0.00268647	1.73367e-06
	M+11	0.000233003	5.04164e-05									0.000442614	7.90088e-07				0	0				0.00120522	8.5888e-05
	M+12	0.00152447	4.00363e-06									0.0012895	4.86172e-05				0	0				0.00396845	6.60663e-06
	M+13	0.000619346	4.87886e-05									0.000984118	2.81329e-06				0	0				0.00141096	2.76398e-07
	M+14	0.00312841	4.5343e-05									0.00351572	1.5887e-06				0	0				0.00425934	4.86189e-05
	M+15	0.000851052	2.00706e-06									0.00166166	4.81916e-05				8.35232e-05	1.42688e-07				0.00095131	4.91464e-05
	M+16	0.00400412	1.90072e-06									0.00557258	2.26206e-06				0	0				0.00245445	4.8158e-05
