# Supplementary material for: Lipid transfer from plants to arbuscular mycorrhiza fungi
Source: eLife. 2017 Jul 20;6:e29107. doi: 10.7554/eLife.29107 (PMC5559270; doi:10.7554/eLife.29107)
Supplement: Source code 1. — DOI: http://dx.doi.org/10.7554/eLife.29107.044 [file elife-29107-code1.txt]

Source code 1: Source code for ANOVA statistical test in R

getwd()
setwd("/Users/akeymer/desktop")
dir()
data <- read.table("quantification_Labeling_R.txt", dec=".", header=T)
data
Total <- droplevels(data[data$Art == "Total",])
Total
model.Total <- aov(Total$Wert~Total$Genotyp)
summary(model.Total)
TukeyHSD(model.Total)

Hypho<- droplevels(data[data$Art == "Hyphopodia",])
Hypho
model.Hypho <- aov(Hypho$Wert~Hypho$Genotyp)
summary(model.Hypho)
TukeyHSD(model.Hypho)

Arb<- droplevels(data[data$Art == "Arbuscules",])
Arb
model.Arb <- aov(Arb$Wert~Arb$Genotyp)
summary(model.Arb)
TukeyHSD(model.Arb)

Ves<- droplevels(data[data$Art == "Vesicles",])
Ves
model.Ves <- aov(Ves$Wert~Ves$Genotyp)
summary(model.Ves)
TukeyHSD(model.Ves)
