# Supplementary material for: Lipid transfer from plants to arbuscular mycorrhiza fungi
Source: eLife. 2017 Jul 20;6:e29107. doi: 10.7554/eLife.29107 (PMC5559270; doi:10.7554/eLife.29107)
Supplement: Supplementary file 4. — DOI: http://dx.doi.org/10.7554/eLife.29107.048 [file elife-29107-supp4.xlsx]

## Sheet: KASI
Supplemetary Table 4: Accession numbers for protein sequences used in the phyologenic tree (Figure 3)
Species	Gene	Accession numbers	Database	Sequence
Arabidopsis lyrata	KASI	494344	www.phytozome.com
Arabidopsis thaliana	KASI	AT5G46290.3	www.phytozome.com
Beta vulgaris	KASI	21760 ecdj.t1	http://bvseq.molgen.mpg.de/index.shtml
Brachypodium distachyon	KASI	Bradi1g19190.1 / Bradi1g46610.1	www.phytozome.com
Brassica rapa	KASI	Bra025025 / Bra017565 / Bra022029	www.phytozome.com
Capsella rubella	KASI	Carubv10026344m	www.phytozome.com
Carica papaya	KASI	evm.model.supercontig 166.28	www.phytozome.com
Carica papaya	DIS	evm.model.supercontig 79.6	www.phytozome.com
Cunninghamia lanceolata	KASI	JU992615.1	NCBI
Cunninghamia lanceolata	DIS	JU992615.1	NCBI
Cuscuta sativa	KASI	GAQC01004821.1	NCBI
Glycine max	KASI	Glyma08g08910.1 / Glyma05g25970.1	www.phytozome.com
Glycine max	DIS	Glyma08g02850.1 / Glyma18g10220.1 / Glyma05g36690.2	www.phytozome.com
Gossipium raimondii	KASI	Gorai.009G156400.1 / Gorai.010G165600.1	www.phytozome.com
Gossipium raimondii	DIS	Gorai.004G131800.1	www.phytozome.com
Lotus japonicus	KASI	chr4.CM0007.850.r2.d	http://www.kazusa.or.jp/lotus/blast.html
Lotus japonicus	DIS / DIS-like	chr4.CM0004.1640.r2.a / chr4.CM0004.1650.r2.a	http://www.kazusa.or.jp/lotus/blast.html
Lunularia cruciata	DIS-KASI	contig3372	http://www.polebio.lrsv.ups-tlse.fr/Luc_v1/Luc_v1.fa	MAATSAVVGASFQGLRAVDGRAVSEVSVLRGSRVSKPSAQHRFARELSQNGARAMAATTTAPKRETDPKKRVVITGMGVVSVFGNDVDIFYDKLLEGQSGISLIDRFDASTFPTKFGGQIRGFSSQGYIDGKNDRRLDDCLRYCLVSGQKGLEHAGLGGEKLNEVDKQRVGVLVGTGMGGLSVFSDGVQALIEKGYKRITPFFIPYAITNMASALLAIELGLMGPNYSISTACATSNYCFYAAANHIRRGEADIMVAGGTEAAIIPVGLGGFVACRALSTRNDDPQTASRPWDKDREGFVMGEGAGVLVMESLEHALKRGAPILAEYLGGAVNCDAYHMTDPRADGLGVSTCIERSLEDAGVSPEEVNYINAHATSTIVGDLAEVNALKKVFKDGSEIK…
Lupinus albus	KASI	25301	NCBI
Lupinus albus	DIS	32493	NCBI
Lupinus angustifolius	DIS	AOCW01160110.1	NCBI
Medicago truncatula	KASI	Medtr4g096690.1	www.phytozome.com
Medicago truncatula	DIS	Medtr8g099695.1	www.phytozome.com
Mimulus guttatus	KASI	mgv1a005817m	www.phytozome.com
Mimulus guttatus	DIS	mgv1a006855m / mgv1a024999m / mgv1a005480m	www.phytozome.com
Oryza sativa	KASI	Os06g09630.1	www.phytozome.com
Panicum virgatum	KASI	Pavirv00002168m / Pavirv00070739m / Pavirv00049911m	www.phytozome.com
Phaeseolus vulgaris	KASI	Phvul.002G194300.1	www.phytozome.com
Phaeseolus vulgaris	DIS	Phvul.002G300400.1	www.phytozome.com
Physcomitrella patens	DIS-KASI	XP_001762687.1 / XP_001762048.1 / XP_001776124.1	NCBI
Pohlia nutans	DIS-KASI	GACA01011151.1	NCBI
Populus trichocarpa	KASI	XP_002305334.1 / XP_002316735.1	NCBI
Populus trichocarpa	DIS	XP_002303661.2 / XP_002299456.1	NCBI
Selaginella moellendorffii	DIS-KASI	XP_002960175.1 / XP_002964698.1 / XP_002961627.1	NCBI
Setaria italica	KASI	Si033275m / Si039166m / Si006383m	www.phytozome.com
Solanum lycopersicum	KASI	Solyc08g016170.2.1	www.phytozome.com
Solanum lycopersicum	DIS	Solyc08g082620.2.1	www.phytozome.com
Solanum tuberosum	KASI	PGSC0003DMP400014579	www.phytozome.com
Solanum tuberosum	DIS	PGSC0003DMP400021710	www.phytozome.com
Sorghum bicolor	KASI	Sb02g041620.1 / Sb10g006430.1	www.phytozome.com
Thellungiella halophila	KASI	Thhalv10000874m	www.phytozome.com
Theobroma cacao	KASI	Thecc1EG029513t1	www.phytozome.com
Theobroma cacao	DIS	Thecc1EG016498t1	www.phytozome.com
Utricularia giba	KASI	Scf00389.g16797.t1	http://genomevolution.org/CoGe/OrganismView.pl?oid=36222
Vitis vinifera	KASI	XP_002272874.2	NCBI
Vitis vinifera	DIS	XP_002265207.1	NCBI
Zea mays	KASI	GRMZM2G012863 / GRMZM2G135498	www.phytozome.com
